# Supplementary material for: Large scale genotype‐ and phenotype‐driven machine learning in Von Hippel‐Lindau disease
Source: Hum Mutat. 2022 May 10;43(9):1268–85. doi: 10.1002/humu.24392 (PMC9356987; doi:10.1002/humu.24392)
Supplement: Supplementary file 2 — Supporting information. [file HUMU-43-1268-s002.xlsx]

## Sheet: Data 1
Kindred Case	Mutation Type	Transcript Reference	HGVS Transcript	HGVS Predicted Protein	Multiple Mutants in Case	Confirmed De novo	Phenotype	Age	Sex	Resolution	Reference	PMID
A	missense_variant	NM_000551.3	NM_000551.3:c.250G>T	NP_000542.1(LRG_322p1):p.(Val84Leu)	no	no	HP:0006748	E4Y0M; lk14Y0M	M	patient	(Abbott et al., 2006)	16502427
A	unknown	unknown	N/A	N/A	no	no	HP:0006748	E7Y0M; lk47Y0M	M	patient	(Abbott et al., 2006)	16502427
A	unknown	unknown	N/A	N/A	no	no	HP:0006748	E9Y0M	F	patient	(Abbott et al., 2006)	16502427
B	missense_variant	NM_000551.3	NM_000551.3:c.250G>T	NP_000542.1(LRG_322p1):p.(Val84Leu)	no	yes	HP:0006748; HP:0006737	E11Y0M; lk41Y0M	M	patient	(Abbott et al., 2006)	16502427
B	missense_variant	NM_000551.3	NM_000551.3:c.250G>T	NP_000542.1(LRG_322p1):p.(Val84Leu)	no	no	HP:0006748	E12Y0M; lk12Y0M	M	patient	(Abbott et al., 2006)	16502427
C	missense_variant	NM_000551.3	NM_000551.3:c.250G>C	NP_000542.1(LRG_322p1):p.(Val84Leu)	no	no	HP:0006748; HP:0009713	E23Y0M; lk54Y0M	F	patient	(Abbott et al., 2006)	16502427
none	frameshift_variant	unknown	N/A	N/A	no	no	HP:0001737; HP:0005584; HP:0006770; HP:0002894; HP:0010797	E17Y0M; lk21Y0M	F	patient	(Addeo et al., 2013)	23774333
2	missense_variant	NM_000551.3	NM_000551.3:c.499C>T	NP_000542.1(LRG_322p1):p.(Arg167Trp)	no	no	HP:0005584; HP:0010797; HP:0002666; HP:0001737	unknown	M	patient	(Akanni & Ferrari, 2006)	29795717
2	missense_variant	NM_000551.3	NM_000551.3:c.499C>T	NP_000542.1(LRG_322p1):p.(Arg167Trp)	no	no	HP:0010797	unknown	M	patient	(Akanni & Ferrari, 2006)	29795717
2	missense_variant	NM_000551.3	NM_000551.3:c.499C>T	NP_000542.1(LRG_322p1):p.(Arg167Trp)	no	no	HP:0009711; HP:0005584	unknown	M	patient	(Akanni & Ferrari, 2006)	29795717
1	stop_gained	NM_000551.3	NM_000551.3:c.481C>T	NP_000542.1(LRG_322p1):p.(Arg161Ter)	no	yes	HP:0006880	E33Y0M; lk33Y0M	F	patient	(Akanni & Ferrari, 2006)	29795717
1	missense_variant	NM_000551.3	NM_000551.3:c.499C>T	NP_000542.1(LRG_322p1):p.(Arg167Trp)	no	no	HP:0005584; HP:0030405	E40Y0M	F	patient	(Akatsu et al., 2007)	17406817
1	missense_variant	NM_000551.3	NM_000551.3:c.277G>A	NP_000542.1(LRG_322p1):p.(Gly93Ser)	no	no	HP:0002666	E10Y0M; lk18Y0M	M	patient	(Al-Sobhi et al., 2002)	12028627
1	missense_variant	NM_000551.3	NM_000551.3:c.351G>T	NP_000542.1(LRG_322p1):p.(Trp117Cys)	no	no	HP:0010797; HP:0005584	unknown	F	patient	(AlFadhli et al., 2008)	18685280
1	missense_variant	NM_000551.3	NM_000551.3:c.351G>T	NP_000542.1(LRG_322p1):p.(Trp117Cys)	no	no	HP:0010797; HP:0005584	unknown	M	patient	(AlFadhli et al., 2008)	18685280
1	missense_variant	NM_000551.3	NM_000551.3:c.351G>T	NP_000542.1(LRG_322p1):p.(Trp117Cys)	no	no	HP:0010797; HP:0005584	unknown	M	patient	(AlFadhli et al., 2008)	18685280
1	missense_variant	NM_000551.3	NM_000551.3:c.351G>T	NP_000542.1(LRG_322p1):p.(Trp117Cys)	no	no	HP:0010797; HP:0005584	unknown	M	patient	(AlFadhli et al., 2008)	18685280
1	missense_variant	NM_000551.3	NM_000551.3:c.351G>T	NP_000542.1(LRG_322p1):p.(Trp117Cys)	no	no	HP:0010797; HP:0005584	unknown	F	patient	(AlFadhli et al., 2008)	18685280
1	missense_variant	NM_000551.3	NM_000551.3:c.351G>T	NP_000542.1(LRG_322p1):p.(Trp117Cys)	no	no	HP:0010797; HP:0005584	unknown	F	patient	(AlFadhli et al., 2008)	18685280
1	missense_variant	NM_000551.3	NM_000551.3:c.351G>T	NP_000542.1(LRG_322p1):p.(Trp117Cys)	no	no	HP:0010797; HP:0005584	unknown	M	patient	(AlFadhli et al., 2008)	18685280
1	missense_variant	NM_000551.3	NM_000551.3:c.351G>T	NP_000542.1(LRG_322p1):p.(Trp117Cys)	no	no	HP:0010797; HP:0005584	unknown	M	patient	(AlFadhli et al., 2008)	18685280
1	missense_variant	NM_000551.3	NM_000551.3:c.351G>T	NP_000542.1(LRG_322p1):p.(Trp117Cys)	no	no	HP:0010797; HP:0005584	unknown	M	patient	(AlFadhli et al., 2008)	18685280
1	missense_variant	NM_000551.3	NM_000551.3:c.351G>T	NP_000542.1(LRG_322p1):p.(Trp117Cys)	no	no	HP:0010797; HP:0005584	unknown	F	patient	(AlFadhli et al., 2008)	18685280
1	missense_variant	NM_000551.3	NM_000551.3:c.351G>T	NP_000542.1(LRG_322p1):p.(Trp117Cys)	no	no	HP:0010797; HP:0005584	unknown	F	patient	(AlFadhli et al., 2008)	18685280
1	missense_variant	NM_000551.3	NM_000551.3:c.351G>T	NP_000542.1(LRG_322p1):p.(Trp117Cys)	no	no	HP:0010797; HP:0005584; HP:0009725; HP:0030692	unknown	F	patient	(AlFadhli et al., 2008)	18685280
1	missense_variant	NM_000551.3	NM_000551.3:c.351G>T	NP_000542.1(LRG_322p1):p.(Trp117Cys)	no	no	HP:0010797; HP:0005584; HP:0009713; HP:0009711; HP:0006880	unknown	F	patient	(AlFadhli et al., 2008)	18685280
2	5_prime_UTR_variant	unknown	NM_000551.3:c.-61_-51dup	NP_000542.1(LRG_322p1):p.?	no	no	none	E25Y0M	F	patient	(Albanyan et al., 2019)	30006056
1	5_prime_UTR_variant	unknown	NM_000551.3:c.-77_-32del	NP_000542.1(LRG_322p1):p.?	no	no	HP:0009726; HP:0001737	E22Y0M; lk27Y0M	F	patient	(Albanyan et al., 2019)	30006056
2	5_prime_UTR_variant	unknown	NM_000551.3:c.-61_-51dup	NP_000542.1(LRG_322p1):p.?	no	no	HP:0006770; HP:0012581; HP:0002894	E53Y0M; d	M	patient	(Albanyan et al., 2019)	30006056
1	5_prime_UTR_variant	unknown	NM_000551.3:c.-77_-32del	NP_000542.1(LRG_322p1):p.?	no	no	HP:0006770	E38Y0M	M	patient	(Albanyan et al., 2019)	30006056
1	5_prime_UTR_variant	unknown	NM_000551.3:c.-77_-32del	NP_000542.1(LRG_322p1):p.?	no	no	HP:0006770; HP:0001737	E45Y0M	M	patient	(Albanyan et al., 2019)	30006056
unknown	missense_variant	NM_000551.3	NM_000551.3:c.486C>G	NP_000542.1:p.(Cys162Trp)	no	no	HP:0009711	lk22Y0M	M	tumour	(Albinana et al., 2017)	28662711
unknown	splice_site_variant	NM_000551.3	NM_000551.3:c.463+2T>C	NP_000542.1:p.?	no	no	HP:0009711	lk33Y0M	F	tumour	(Albinana et al., 2017)	28662711
unknown	exon_loss_variant	NM_000551.3	N/A	N/A	no	no	HP:0009711	lk15Y0M	M	tumour	(Albinana et al., 2017)	28662711
unknown	exon_loss_variant	NM_000551.3	N/A	N/A	no	no	HP:0009711	lk38Y0M	F	tumour	(Albinana et al., 2017)	28662711
unknown	splice_site_variant	NM_000551.3	NM_000551.3:c.463+2T>C	NP_000542.1:p.?	no	no	HP:0009711	lk36Y0M	M	tumour	(Albinana et al., 2017)	28662711
1	inframe_deletion	NM_000551.3	NM_000551.3:c.227_229del	NP_000542.1(LRG_322p1):p.(Phe76del)	no	no	HP:0009711	E14Y0M; lk15Y0M	M	tumour	(Alegret et al, 2009)	25390852
1	exon_loss_variant	NM_000551.3	N/A	N/A	no	yes	HP:0010797; HP:0030393; HP:0030424; HP:0001737; HP:0000107; HP:0005584	E33Y0M	M	patient	(Allasia et al., 2016)	28256701
1	missense_variant	NM_000551.3	NM_000551.3:c.292T>C	NP_000542.1(LRG_322p1):p.(Tyr98His)	no	no	HP:0002666	E23Y0M; lk29Y0M	unknown	patient	(Allen et al., 2001)	11709017
1	missense_variant	NM_000551.3	NM_000551.3:c.292T>C	NP_000542.1(LRG_322p1):p.(Tyr98His)	no	no	HP:0009711; HP:0010797	E56Y0M; lk59Y0M	unknown	patient	(Allen et al., 2001)	11709017
1	missense_variant	NM_000551.3	NM_000551.3:c.292T>C	NP_000542.1(LRG_322p1):p.(Tyr98His)	no	no	HP:0002666; HP:0009711; HP:0010797	E20Y0M; lk62Y0M	unknown	patient	(Allen et al., 2001)	11709017
1	missense_variant	NM_000551.3	NM_000551.3:c.292T>C	NP_000542.1(LRG_322p1):p.(Tyr98His)	no	no	HP:0002666; HP:0009711	E9Y0M; lk38Y0M	unknown	patient	(Allen et al., 2001)	11709017
1	missense_variant	NM_000551.3	NM_000551.3:c.292T>C	NP_000542.1(LRG_322p1):p.(Tyr98His)	no	no	HP:0002666; HP:0009711	E20Y0M; lk35Y0M	unknown	patient	(Allen et al., 2001)	11709017
1	missense_variant	NM_000551.3	NM_000551.3:c.292T>C	NP_000542.1(LRG_322p1):p.(Tyr98His)	no	no	HP:0002666; HP:0009711; HP:0010797	E19Y0M; lk34Y0M	unknown	patient	(Allen et al., 2001)	11709017
1	missense_variant	NM_000551.3	NM_000551.3:c.292T>C	NP_000542.1(LRG_322p1):p.(Tyr98His)	no	no	none	lk39Y0M	unknown	patient	(Allen et al., 2001)	11709017
1	missense_variant	NM_000551.3	NM_000551.3:c.292T>C	NP_000542.1(LRG_322p1):p.(Tyr98His)	no	no	none	lk24Y0M	unknown	patient	(Allen et al., 2001)	11709017
1	missense_variant	NM_000551.3	NM_000551.3:c.292T>C	NP_000542.1(LRG_322p1):p.(Tyr98His)	no	no	HP:0002666; HP:0009711	E49Y0M; lk60Y0M	unknown	patient	(Allen et al., 2001)	11709017
1	missense_variant	NM_000551.3	NM_000551.3:c.292T>C	NP_000542.1(LRG_322p1):p.(Tyr98His)	no	no	HP:0009711	lk41Y0M; lk42Y0M	unknown	patient	(Allen et al., 2001)	11709017
1	missense_variant	NM_000551.3	NM_000551.3:c.292T>C	NP_000542.1(LRG_322p1):p.(Tyr98His)	no	no	HP:0002666; HP:0009711	E11Y0M; lk22Y0M	unknown	patient	(Allen et al., 2001)	11709017
1	missense_variant	NM_000551.3	NM_000551.3:c.292T>C	NP_000542.1(LRG_322p1):p.(Tyr98His)	no	no	HP:0002666; HP:0009711	E29Y0M; lk30Y0M	unknown	patient	(Allen et al., 2001)	11709017
1	missense_variant	NM_000551.3	NM_000551.3:c.292T>C	NP_000542.1(LRG_322p1):p.(Tyr98His)	no	no	HP:0002666	E13Y0M; lk23Y0M	unknown	patient	(Allen et al., 2001)	11709017
1	missense_variant	NM_000551.3	NM_000551.3:c.292T>C	NP_000542.1(LRG_322p1):p.(Tyr98His)	no	no	HP:0002666; HP:0009711	E45Y0M; lk50Y0M	unknown	patient	(Allen et al., 2001)	11709017
1	missense_variant	NM_000551.3	NM_000551.3:c.292T>C	NP_000542.1(LRG_322p1):p.(Tyr98His)	no	no	HP:0009711	E58Y0M; lk59Y0M	unknown	patient	(Allen et al., 2001)	11709017
1	missense_variant	NM_000551.3	NM_000551.3:c.292T>C	NP_000542.1(LRG_322p1):p.(Tyr98His)	no	no	HP:0002666; HP:0009711; HP:0010797	E29Y0M; lk70Y0M	unknown	patient	(Allen et al., 2001)	11709017
1	missense_variant	NM_000551.3	NM_000551.3:c.241C>T	NP_000542.1(LRG_322p1):p.(Pro81Ser)	no	no	none	lk320M	M	patient	(Alosi et al., 2017)	28503092
1	missense_variant	NM_000551.3	NM_000551.3:c.241C>T	NP_000542.1(LRG_322p1):p.(Pro81Ser)	no	no	none	lk360M	M	patient	(Alosi et al., 2017)	28503092
1	missense_variant	NM_000551.3	NM_000551.3:c.241C>T	NP_000542.1(LRG_322p1):p.(Pro81Ser)	no	no	none	lk710M	F	patient	(Alosi et al., 2017)	28503092
1	synonymous_variant	NM_000551.3	NM_000551.3:c.6C>G	NP_000542.1(LRG_322p1):p.(Pro2=)	no	no	none	lk2Y0M	F	patient	(Alosi et al., 2017)	28503092
1	missense_variant	NM_000551.3	NM_000551.3:c.241C>T	NP_000542.1(LRG_322p1):p.(Pro81Ser)	no	no	HP:0003002	lk520M	F	patient	(Alosi et al., 2017)	28503092
1	missense_variant; synonymous_variant	NM_000551.3; NM_000551.3	NM_000551.3:c.241C>T;NM_000551.3:c.6C>G	NP_000542.1(LRG_322p1):p.(Pro81Ser);NP_000542.1(LRG_322p1):p.(Pro2=)	yes	no	HP:0005584	E290M; lk31Y0M	M	patient	(Alosi et al., 2017)	28503092
1	inframe_deletion	NM_000551.3	NM_000551.3:c.181_231del	NP_000542.1(LRG_322p1):p.(Pro61_Cys77del)	no	yes	HP:0012871; HP:0012587; HP:0006770; HP:0009713; HP:0002143; HP:0030692	E43Y0M; lk46Y0M	M	patient	(Altinoz et al., 2005)	16381215
1	missense_variant	NM_000551.3	NM_000551.3:c.293A>C	NP_000542.1(LRG_322p1):p.(Tyr98Ser)	no	no	HP:0002666; HP:0001732; HP:0006880	E30Y0M	F	patient	(Amanda et al., 2018)	no PMID, OVID: 620924735
unknown	missense_variant	NM_000551.3	NM_000551.3:c.482G>A	NP_000542.1(LRG_322p1):p.(Arg161Gln)	no	no	HP:0100634	unknown	unknown	tumour	(Amar et al., 2005)	16314641
unknown	plus_1_frameshift_variant	NM_000551.3	NM_000551.3:c.161dup	NP_000542.1(LRG_322p1):p.(Met54IlefsTer78)	no	no	HP:0100634	unknown	unknown	tumour	(Amar et al., 2005)	16314641
unknown	missense_variant	NM_000551.3	NM_000551.3:c.278G>A	NP_000542.1(LRG_322p1):p.(Gly93Asp)	no	no	HP:0100634	unknown	unknown	tumour	(Amar et al., 2005)	16314641
unknown	missense_variant	NM_000551.3	NM_000551.3:c.290C>T	NP_000542.1(LRG_322p1):p.(Pro97Leu)	no	no	HP:0100634	unknown	unknown	tumour	(Amar et al., 2005)	16314641
unknown	missense_variant	NM_000551.3	NM_000551.3:c.290C>T	NP_000542.1(LRG_322p1):p.(Pro97Leu)	no	no	HP:0100634	unknown	unknown	tumour	(Amar et al., 2005)	16314641
unknown	missense_variant	NM_000551.3	NM_000551.3:c.292T>C	NP_000542.1(LRG_322p1):p.(Tyr98His)	no	no	HP:0100634	unknown	unknown	tumour	(Amar et al., 2005)	16314641
unknown	missense_variant	NM_000551.3	NM_000551.3:c.293A>G	NP_000542.1(LRG_322p1):p.(Tyr98Cys)	no	no	HP:0100634	unknown	unknown	tumour	(Amar et al., 2005)	16314641
unknown	missense_variant	NM_000551.3	NM_000551.3:c.467A>G	NP_000542.1(LRG_322p1):p.(Tyr156Cys)	no	no	HP:0100634	unknown	unknown	tumour	(Amar et al., 2005)	16314641
unknown	missense_variant	NM_000551.3	NM_000551.3:c.467A>G	NP_000542.1(LRG_322p1):p.(Tyr156Cys)	no	no	HP:0100634	unknown	unknown	tumour	(Amar et al., 2005)	16314641
unknown	missense_variant	NM_000551.3	NM_000551.3:c.467A>G	NP_000542.1(LRG_322p1):p.(Tyr156Cys)	no	no	HP:0100634	unknown	unknown	tumour	(Amar et al., 2005)	16314641
unknown	missense_variant	NM_000551.3	NM_000551.3:c.482G>A	NP_000542.1(LRG_322p1):p.(Arg161Gln)	no	no	HP:0100634	unknown	unknown	tumour	(Amar et al., 2005)	16314641
unknown	missense_variant	NM_000551.3	NM_000551.3:c.467A>G	NP_000542.1(LRG_322p1):p.(Tyr156Cys)	no	no	HP:0100634	unknown	unknown	tumour	(Amar et al., 2005)	16314641
unknown	missense_variant	NM_000551.3	NM_000551.3:c.467A>G	NP_000542.1(LRG_322p1):p.(Tyr156Cys)	no	no	HP:0100634	unknown	unknown	tumour	(Amar et al., 2005)	16314641
unknown	missense_variant	NM_000551.3	NM_000551.3:c.482G>A	NP_000542.1(LRG_322p1):p.(Arg161Gln)	no	no	HP:0100634	unknown	unknown	tumour	(Amar et al., 2005)	16314641
unknown	missense_variant	NM_000551.3	NM_000551.3:c.551T>A	NP_000542.1(LRG_322p1):p.(Leu184His)	no	no	HP:0100634	unknown	unknown	tumour	(Amar et al., 2005)	16314641
unknown	missense_variant	NM_000551.3	NM_000551.3:c.533T>C	NP_000542.1(LRG_322p1):p.(Leu178Pro)	no	no	HP:0100634	unknown	unknown	tumour	(Amar et al., 2005)	16314641
unknown	missense_variant	NM_000551.3	NM_000551.3:c.533T>C	NP_000542.1(LRG_322p1):p.(Leu178Pro)	no	no	HP:0100634	unknown	unknown	tumour	(Amar et al., 2005)	16314641
unknown	missense_variant	NM_000551.3	NM_000551.3:c.500G>A	NP_000542.1(LRG_322p1):p.(Arg167Gln)	no	no	HP:0100634	unknown	unknown	tumour	(Amar et al., 2005)	16314641
unknown	missense_variant	NM_000551.3	NM_000551.3:c.500G>A	NP_000542.1(LRG_322p1):p.(Arg167Gln)	no	no	HP:0100634	unknown	unknown	tumour	(Amar et al., 2005)	16314641
unknown	missense_variant	NM_000551.3	NM_000551.3:c.499C>T	NP_000542.1(LRG_322p1):p.(Arg167Trp)	no	no	HP:0100634	unknown	unknown	tumour	(Amar et al., 2005)	16314641
unknown	missense_variant	NM_000551.3	NM_000551.3:c.499C>T	NP_000542.1(LRG_322p1):p.(Arg167Trp)	no	no	HP:0100634	unknown	unknown	tumour	(Amar et al., 2005)	16314641
unknown	missense_variant	NM_000551.3	NM_000551.3:c.467A>G	NP_000542.1(LRG_322p1):p.(Tyr156Cys)	no	no	HP:0100634	unknown	unknown	tumour	(Amar et al., 2005)	16314641
unknown	missense_variant	NM_000551.3	NM_000551.3:c.499C>T	NP_000542.1(LRG_322p1):p.(Arg167Trp)	no	no	HP:0100634	unknown	unknown	tumour	(Amar et al., 2005)	16314641
unknown	missense_variant	NM_000551.3	NM_000551.3:c.467A>G	NP_000542.1(LRG_322p1):p.(Tyr156Cys)	no	no	HP:0100634	unknown	unknown	tumour	(Amar et al., 2005)	16314641
1	missense_variant	NM_000551.3	NM_000551.3:c.245G>T	NP_000542.1(LRG_322p1):p.(Arg82Leu)	no	yes	HP:0006748; HP:0100553	E4Y0M; lk5Y0M	M	patient	(Amini et al., 2013)	23327821
1	missense_variant	NM_000551.3	NM_000551.3:c.245G>C	NP_000542.1(LRG_322p1):p.(Arg82Pro)	no	no	HP:0005584; HP:0001737	lk47Y0M	M	patient	(Andre et al., 2003)	12603429
1	missense_variant	NM_000551.3	NM_000551.3:c.245G>C	NP_000542.1(LRG_322p1):p.(Arg82Pro)	no	no	HP:0010797; HP:0005584; HP:0002666; HP:0001737	lk48Y0M	M	patient	(Andre et al., 2003)	12603429
1	missense_variant	NM_000551.3	NM_000551.3:c.245G>C	NP_000542.1(LRG_322p1):p.(Arg82Pro)	no	no	none	lk11Y0M	M	patient	(Andre et al., 2003)	12603429
1	unknown	NM_000551.3	N/A	N/A	no	no	HP:0010797	d53Y0M	M	patient	(Andre et al., 2003)	12603429
1	unknown	NM_000551.3	N/A	N/A	no	no	HP:0010797	d48Y0M	M	patient	(Andre et al., 2003)	12603429
1	unknown	NM_000551.3	N/A	N/A	no	no	HP:0010797	d64Y0M	M	patient	(Andre et al., 2003)	12603429
1	unknown	NM_000551.3	N/A	N/A	no	no	HP:0010797	d37Y0M	F	patient	(Andre et al., 2003)	12603429
1	missense_variant	NM_000551.3	NM_000551.3:c.245G>C	NP_000542.1(LRG_322p1):p.(Arg82Pro)	no	no	HP:0010797; HP:0009711; HP:0002666; HP:0005584; HP:0001737	E68Y0M; lk74Y0M	M	patient	(Andre et al., 2003)	12603429
1	missense_variant	NM_000551.3	NM_000551.3:c.293A>G	NP_000542.1(LRG_322p1):p.(Tyr98Cys)	no	no	HP:0030972; HP:0002315; HP:0100749; HP:0000822; HP:0004396; HP:0012378; HP:0004325; HP:0006748; HP:0006770; HP:0030409; HP:0009713; HP:0002897	E78Y0M; lk78Y0M	F	patient	(Arao et al., 2002)	12081237
1	missense_variant	NM_000551.3	NM_000551.3:c.482G>C	NP_000542.1(LRG_322p1):p.(Arg161Pro)	no	no	HP:0006770; HP:0006880; HP:0001737; HP:0006280	E52Y0M; lk56Y0M	F	patient	(Arkadopoulos et al., 2010)	20442526
18	unknown	unknown	N/A	N/A	no	no	HP:0010797; HP:0009711	E21Y0M; d21Y0M	F	patient	(Aronoff et al, 2018)	29437867
18	missense_variant	NM_000551.3	NM_000551.3:c.499C>T	NP_000542.1(LRG_322p1):p.(Arg167Trp)	no	no	HP:0010797; HP:0009711; HP:0000077	E16Y0M; lk50Y0M	F	patient	(Aronoff et al, 2018)	29437867
1	missense_variant	NM_000551.3	NM_000551.3:c.193T>G	NP_000542.1(LRG_322p1):p.(Ser65Ala)	no	no	HP:0002666	E6Y0M; lk14Y0M	M	patient	(Aronoff et al, 2018)	29437867
18	missense_variant	NM_000551.3	NM_000551.3:c.499C>T	NP_000542.1(LRG_322p1):p.(Arg167Trp)	no	no	HP:0009711; HP:0005584	E19Y0M; lk52Y0M	F	patient	(Aronoff et al, 2018)	29437867
18	unknown	unknown	N/A	N/A	no	no	HP:0009711; HP:0002666	E11Y0M; lk52Y0M	M	patient	(Aronoff et al, 2018)	29437867
18	missense_variant	NM_000551.3	NM_000551.3:c.499C>T	NP_000542.1(LRG_322p1):p.(Arg167Trp)	no	no	HP:0009711; HP:0005584; HP:0002666	E16Y0M; lk50Y0M	F	patient	(Aronoff et al, 2018)	29437867
18	unknown	unknown	N/A	N/A	no	no	HP:0010797; HP:0002666	E58Y0M; d58Y0M	M	patient	(Aronoff et al, 2018)	29437867
18	missense_variant	NM_000551.3	NM_000551.3:c.499C>T	NP_000542.1(LRG_322p1):p.(Arg167Trp)	no	no	HP:0009711; HP:0002666	E11Y0M; lk49Y0M	M	patient	(Aronoff et al, 2018)	29437867
18	unknown	unknown	N/A	N/A	no	no	HP:0002666	E20Y0M; lk60Y0M	M	patient	(Aronoff et al, 2018)	29437867
18	unknown	unknown	N/A	N/A	no	no	HP:0009711; HP:0005584	E22Y0M; lk66Y0M	F	patient	(Aronoff et al, 2018)	29437867
18	unknown	unknown	N/A	N/A	no	no	HP:0010797; HP:0009711	E14Y0M; lk57Y0M	F	patient	(Aronoff et al, 2018)	29437867
18	missense_variant	NM_000551.3	NM_000551.3:c.499C>T	NP_000542.1(LRG_322p1):p.(Arg167Trp)	no	no	HP:0010797; HP:0009711; HP:0005584; HP:0002666	E18Y0M; lk62Y0M	F	patient	(Aronoff et al, 2018)	29437867
18	missense_variant	unknown	N/A	N/A	no	no	HP:0010797; HP:0009711;	E26Y0M; d39Y0M	M	patient	(Aronoff et al, 2018)	29437867
18	unknown	unknown	N/A	N/A	no	no	HP:0010797; HP:0009711; HP:0002666	E22Y0M; lk80Y0M	F	patient	(Aronoff et al, 2018)	29437867
18	missense_variant	NM_000551.3	NM_000551.3:c.499C>T	NP_000542.1(LRG_322p1):p.(Arg167Trp)	no	no	HP:0009711	E4Y0M; lk45Y0M	F	patient	(Aronoff et al, 2018)	29437867
18	missense_variant	NM_000551.3	NM_000551.3:c.499C>T	NP_000542.1(LRG_322p1):p.(Arg167Trp)	no	no	HP:0009711	E15Y0M; lk39Y0M	M	patient	(Aronoff et al, 2018)	29437867
18	missense_variant	NM_000551.3	NM_000551.3:c.499C>T	NP_000542.1(LRG_322p1):p.(Arg167Trp)	no	no	none	lk36Y0M	M	patient	(Aronoff et al, 2018)	29437867
18	unknown	unknown	N/A	N/A	no	no	HP:0010797; HP:0005584; HP:0002666	E23Y0M; lk68Y0M	M	patient	(Aronoff et al, 2018)	29437867
18	missense_variant	NM_000551.3	NM_000551.3:c.499C>T	NP_000542.1(LRG_322p1):p.(Arg167Trp)	no	no	HP:0010797; HP:0002666	E20Y0M; lk57Y0M	F	patient	(Aronoff et al, 2018)	29437867
18	unknown	unknown	N/A	N/A	no	no	HP:0010797; HP:0009711	E28Y0M; lk75Y0M	F	patient	(Aronoff et al, 2018)	29437867
2	delins	NM_000551.3	NM_000551.3:c.531_542delinsTC	NP_000542.1(LRG_322p1):p.(Arg177SerfsTer22)	no	no	HP:0010797; HP:0005584; HP:0002666	E25Y0M; lk28Y0M	M	patient	(Aronoff et al, 2018)	29437867
10	missense_variant	NM_000551.3	NM_000551.3:c.499C>T	NP_000542.1(LRG_322p1):p.(Arg167Trp)	no	no	none	lk10Y0M	M	patient	(Aronoff et al, 2018)	29437867
10	missense_variant	NM_000551.3	NM_000551.3:c.499C>T	NP_000542.1(LRG_322p1):p.(Arg167Trp)	no	no	HP:0010797; HP:0009711; HP:0005584	E32Y0M; lk43Y0M	M	patient	(Aronoff et al, 2018)	29437867
18	unknown	unknown	N/A	N/A	no	no	HP:0002666	E24Y0M; lk68Y0M	M	patient	(Aronoff et al, 2018)	29437867
9	missense_variant	NM_000551.3	NM_000551.3:c.257C>T	NP_000542.1(LRG_322p1):p.(Pro86Leu)	no	no	HP:0010797	E16Y0M; lk23Y0M	M	patient	(Aronoff et al, 2018)	29437867
18	missense_variant	NM_000551.3	NM_000551.3:c.499C>T	NP_000542.1(LRG_322p1):p.(Arg167Trp)	no	no	HP:0009711; HP:0005584; HP:0002666	E17Y0M; lk67Y0M	F	patient	(Aronoff et al, 2018)	29437867
18	unknown	unknown	N/A	N/A	no	no	HP:0002666	E31Y0M; d31Y0M	M	patient	(Aronoff et al, 2018)	29437867
17	minus_2_frameshift_variant	NM_000551.3	NM_000551.3:c.496_506del	NP_000542.1(LRG_322p1):p.(Val166SerfsTer4)	no	no	none	lk4Y0M	F	patient	(Aronoff et al, 2018)	29437867
17	unknown	unknown	N/A	N/A	no	no	HP:0010797	E43Y0M; lk70Y0M	F	patient	(Aronoff et al, 2018)	29437867
17	minus_2_frameshift_variant	NM_000551.3	NM_000551.3:c.496_506del	NP_000542.1(LRG_322p1):p.(Val166SerfsTer4)	no	no	HP:0010797	E36Y0M; lk43Y0M	F	patient	(Aronoff et al, 2018)	29437867
17	minus_2_frameshift_variant	NM_000551.3	NM_000551.3:c.496_506del	NP_000542.1(LRG_322p1):p.(Val166SerfsTer4)	no	no	none	lk9Y0M	F	patient	(Aronoff et al, 2018)	29437867
19	stop_gained	NM_000551.3	NM_000551.3:c.263G>A	NP_000542.1(LRG_322p1):p.(Trp88Ter)	no	no	HP:0010797; HP:0005584; HP:0001732; HP:0000077	E17Y0M; lk33Y0M	F	patient	(Aronoff et al, 2018)	29437867
19	stop_gained	NM_000551.3	NM_000551.3:c.263G>A	NP_000542.1(LRG_322p1):p.(Trp88Ter)	no	no	none	lk12Y0M	M	patient	(Aronoff et al, 2018)	29437867
17	minus_2_frameshift_variant	NM_000551.3	NM_000551.3:c.496_506del	NP_000542.1(LRG_322p1):p.(Val166SerfsTer4)	no	no	HP:0009711	E16Y0M; lk38Y0M	F	patient	(Aronoff et al, 2018)	29437867
19	stop_gained	NM_000551.3	NM_000551.3:c.263G>A	NP_000542.1(LRG_322p1):p.(Trp88Ter)	no	no	HP:0010797	E28Y0M; d29Y0M	M	patient	(Aronoff et al, 2018)	29437867
19	stop_gained	NM_000551.3	NM_000551.3:c.263G>A	NP_000542.1(LRG_322p1):p.(Trp88Ter)	no	no	none	lk27Y0M	M	patient	(Aronoff et al, 2018)	29437867
5	minus_1_frameshift_variant	NM_000551.3	NM_000551.3:c.408del	NP_000542.1(LRG_322p1):p.(Phe136LeufsTer23)	no	no	HP:0010797	E37Y0M; lk39Y0M	F	patient	(Aronoff et al, 2018)	29437867
5	minus_1_frameshift_variant	NM_000551.3	NM_000551.3:c.408del	NP_000542.1(LRG_322p1):p.(Phe136LeufsTer23)	no	no	HP:0010797; HP:0001732; HP:0002666	E10Y0M; lk13Y0M	F	patient	(Aronoff et al, 2018)	29437867
5	minus_1_frameshift_variant	NM_000551.3	NM_000551.3:c.408del	NP_000542.1(LRG_322p1):p.(Phe136LeufsTer23)	no	no	HP:0010797; HP:0009711; HP:0000077	E29Y0M; lk37Y0M	F	patient	(Aronoff et al, 2018)	29437867
5	minus_1_frameshift_variant	NM_000551.3	NM_000551.3:c.408del	NP_000542.1(LRG_322p1):p.(Phe136LeufsTer23)	no	no	none	lk5Y0M	M	patient	(Aronoff et al, 2018)	29437867
5	unknown	unknown	N/A	N/A	no	no	HP:0010797	E57Y0M; lk63Y0M	M	patient	(Aronoff et al, 2018)	29437867
19	stop_gained	NM_000551.3	NM_000551.3:c.263G>A	NP_000542.1(LRG_322p1):p.(Trp88Ter)	no	no	none	lk8Y0M	F	patient	(Aronoff et al, 2018)	29437867
17	minus_2_frameshift_variant	NM_000551.3	NM_000551.3:c.496_506del	NP_000542.1(LRG_322p1):p.(Val166SerfsTer4)	no	no	none	lk3Y0M	F	patient	(Aronoff et al, 2018)	29437867
17	minus_2_frameshift_variant	NM_000551.3	NM_000551.3:c.496_506del	NP_000542.1(LRG_322p1):p.(Val166SerfsTer4)	no	no	HP:0010797; HP:0009711; HP:0001732; HP:0000077	E22Y0M; lk35Y0M	F	patient	(Aronoff et al, 2018)	29437867
17	unknown	unknown	N/A	N/A	no	no	HP:0010797; HP:0001732; HP:0002666	E40Y0M; lk43Y0M	F	patient	(Aronoff et al, 2018)	29437867
18	unknown	unknown	N/A	N/A	no	no	HP:0010797; HP:0002666	E17Y0M; lk52Y0M	F	patient	(Aronoff et al, 2018)	29437867
18	unknown	unknown	N/A	N/A	no	no	HP:0009711; HP:0002666	E21Y0M; lk57Y0M	M	patient	(Aronoff et al, 2018)	29437867
12	unknown	unknown	N/A	N/A	no	no	HP:0005584	E46Y0M; d47Y0M	M	patient	(Aronoff et al, 2018)	29437867
12	missense_variant	NM_000551.3	NM_000551.3:c.193T>C	NP_000542.1(LRG_322p1):p.(Ser65Pro)	no	no	HP:0010797; HP:0009711; HP:0000077; HP:0001732	E27Y0M; lk57Y0M	M	patient	(Aronoff et al, 2018)	29437867
13	deletion	NM_000551.3	N/A	N/A	no	no	HP:0010797	E57Y0M; lk67Y0M	F	patient	(Aronoff et al, 2018)	29437867
13	deletion	NM_000551.3	N/A	N/A	no	no	HP:0010797	E34Y0M; lk46Y0M	M	patient	(Aronoff et al, 2018)	29437867
13	deletion	NM_000551.3	N/A	N/A	no	no	none	lk15Y0M	F	patient	(Aronoff et al, 2018)	29437867
13	deletion	NM_000551.3	N/A	N/A	no	no	none	lk14Y0M	F	patient	(Aronoff et al, 2018)	29437867
13	deletion	NM_000551.3	N/A	N/A	no	no	none	lk42Y0M	M	patient	(Aronoff et al, 2018)	29437867
14	missense_variant	NM_000551.3	NM_000551.3:c.250G>T	NP_000542.1(LRG_322p1):p.(Val84Leu)	no	no	HP:0009711	E62Y0M; lk86Y0M	F	patient	(Aronoff et al, 2018)	29437867
14	missense_variant	NM_000551.3	NM_000551.3:c.250G>T	NP_000542.1(LRG_322p1):p.(Val84Leu)	no	no	HP:0002666	E12Y0M; lk53Y0M	F	patient	(Aronoff et al, 2018)	29437867
14	missense_variant	NM_000551.3	NM_000551.3:c.250G>T	NP_000542.1(LRG_322p1):p.(Val84Leu)	no	no	HP:0002666	E9Y0M; lk21Y0M	F	patient	(Aronoff et al, 2018)	29437867
14	missense_variant	NM_000551.3	NM_000551.3:c.250G>T	NP_000542.1(LRG_322p1):p.(Val84Leu)	no	no	HP:0001732; HP:0002666	E9Y0M; lk23Y0M	F	patient	(Aronoff et al, 2018)	29437867
14	missense_variant	NM_000551.3	NM_000551.3:c.250G>T	NP_000542.1(LRG_322p1):p.(Val84Leu)	no	no	HP:0001732; HP:0002666	E22Y0M; lk55Y0M	F	patient	(Aronoff et al, 2018)	29437867
14	missense_variant	NM_000551.3	NM_000551.3:c.250G>T	NP_000542.1(LRG_322p1):p.(Val84Leu)	no	no	HP:0002666; HP:0030424	E8Y0M; lk26Y0M	M	patient	(Aronoff et al, 2018)	29437867
18	missense_variant	NM_000551.3	NM_000551.3:c.499C>T	NP_000542.1(LRG_322p1):p.(Arg167Trp)	no	no	HP:0010797; HP:0009711; HP:0002666	E13Y0M; lk47Y0M	F	patient	(Aronoff et al, 2018)	29437867
7	missense_variant	NM_000551.3	NM_000551.3:c.319C>G	NP_000542.1(LRG_322p1):p.(Arg107Gly)	no	no	HP:0002666	E5Y0M	M	patient	(Aronoff et al, 2018)	29437867
18	unknown	unknown	N/A	N/A	no	no	HP:0010797	E51Y0M; d51Y0M	F	patient	(Aronoff et al, 2018)	29437867
4	exon_loss_variant	NM_000551.3	N/A	N/A	no	no	HP:0001732; HP:0002666	E14Y0M; lk16Y0M	M	patient	(Aronoff et al, 2018)	29437867
1	missense_variant	NM_000551.3	NM_000551.3:c.193T>G	NP_000542.1(LRG_322p1):p.(Ser65Ala)	no	no	HP:0009711; HP:0002666	E39Y0M; lk48Y0M	F	patient	(Aronoff et al, 2018)	29437867
1	missense_variant	NM_000551.3	NM_000551.3:c.193T>G	NP_000542.1(LRG_322p1):p.(Ser65Ala)	no	no	HP:0002666	E9Y0M; lk24Y0M	F	patient	(Aronoff et al, 2018)	29437867
1	missense_variant	NM_000551.3	NM_000551.3:c.193T>G	NP_000542.1(LRG_322p1):p.(Ser65Ala)	no	no	HP:0010797; HP:0009711; HP:0000077	E27Y0M; lk29Y0M	F	patient	(Aronoff et al, 2018)	29437867
1	missense_variant	NM_000551.3	NM_000551.3:c.193T>G	NP_000542.1(LRG_322p1):p.(Ser65Ala)	no	no	HP:0002666	E32Y0M; lk39Y0M	F	patient	(Aronoff et al, 2018)	29437867
7	missense_variant	NM_000551.3	NM_000551.3:c.319C>G	NP_000542.1(LRG_322p1):p.(Arg107Gly)	no	no	HP:0010797; HP:0001732; HP:0002666	E13Y0M; lk36Y0M	M	patient	(Aronoff et al, 2018)	29437867
7	missense_variant	NM_000551.3	NM_000551.3:c.319C>G	NP_000542.1(LRG_322p1):p.(Arg107Gly)	no	no	HP:0001732; HP:0002666	E9Y0M; lk11Y0M	F	patient	(Aronoff et al, 2018)	29437867
1	missense_variant	NM_000551.3	NM_000551.3:c.193T>G	NP_000542.1(LRG_322p1):p.(Ser65Ala)	no	no	HP:0002666	E11Y0M; lk20Y0M	M	patient	(Aronoff et al, 2018)	29437867
7	missense_variant	NM_000551.3	NM_000551.3:c.319C>G	NP_000542.1(LRG_322p1):p.(Arg107Gly)	no	no	HP:0002666	E4Y0M; lk12Y0M	M	patient	(Aronoff et al, 2018)	29437867
7	missense_variant	NM_000551.3	NM_000551.3:c.319C>G	NP_000542.1(LRG_322p1):p.(Arg107Gly)	no	no	HP:0001732; HP:0002666	E21Y0M; lk39Y0M	M	patient	(Aronoff et al, 2018)	29437867
7	missense_variant	NM_000551.3	NM_000551.3:c.319C>G	NP_000542.1(LRG_322p1):p.(Arg107Gly)	no	no	HP:0001732; HP:0002666	E48Y0M; d62Y0M	M	patient	(Aronoff et al, 2018)	29437867
8	exon_loss_variant	NM_000551.3	N/A	N/A	no	no	HP:0010797; HP:0009711; HP:0000077	E8Y0M; lk12Y0M	F	patient	(Aronoff et al, 2018)	29437867
1	missense_variant	NM_000551.3	NM_000551.3:c.193T>G	NP_000542.1(LRG_322p1):p.(Ser65Ala)	no	no	HP:0002666	E51Y0M; lk60Y0M	F	patient	(Aronoff et al, 2018)	29437867
1	missense_variant	NM_000551.3	NM_000551.3:c.193T>G	NP_000542.1(LRG_322p1):p.(Ser65Ala)	no	no	none	d83Y0M	F	patient	(Aronoff et al, 2018)	29437867
1	missense_variant	NM_000551.3	NM_000551.3:c.193T>G	NP_000542.1(LRG_322p1):p.(Ser65Ala)	no	no	HP:0002666	E8Y0M; lk16Y0M	M	patient	(Aronoff et al, 2018)	29437867
4	exon_loss_variant	NM_000551.3	N/A	N/A	no	no	HP:0010797; HP:0001732; HP:0002666	E23Y0M; lk44Y0M	F	patient	(Aronoff et al, 2018)	29437867
2	delins	NM_000551.3	NM_000551.3:c.531_542delinsTC	NP_000542.1(LRG_322p1):p.(Arg177SerfsTer22)	no	no	none	lk1Y0M	F	patient	(Aronoff et al, 2018)	29437867
8	exon_loss_variant	NM_000551.3	N/A	N/A	no	no	HP:0010797	E21Y0M; d40Y0M	M	patient	(Aronoff et al, 2018)	29437867
8	exon_loss_variant	NM_000551.3	N/A	N/A	no	no	HP:0010797	E21Y0M; lk34Y0M	F	patient	(Aronoff et al, 2018)	29437867
3	deletion	NM_000551.3	N/A	N/A	no	no	none	lk3Y0M	M	patient	(Aronoff et al, 2018)	29437867
3	deletion	NM_000551.3	N/A	N/A	no	no	HP:0010797	E26Y0M; lk43Y0M	F	patient	(Aronoff et al, 2018)	29437867
3	deletion	NM_000551.3	N/A	N/A	no	no	HP:0009711; HP:0001732	E18Y0M; lk20Y0M	M	patient	(Aronoff et al, 2018)	29437867
3	unknown	unknown	N/A	N/A	no	no	HP:0010797; HP:0009711	E32Y0M; d42Y0M	F	patient	(Aronoff et al, 2018)	29437867
1	missense_variant; splice_site_variant	NM_000551.3; NM_000551.3	NM_000551.3:c.473T>A;NM_000551.3:c.340+5G>C	NP_000542.1(LRG_322p1):p.(Leu158Gln);NP_000542.1(LRG_322p1):p.?	yes	no	unknown	lk30Y0M	M	patient	(Arunachal et al., 2016)	27069690
1	missense_variant; splice_site_variant	NM_000551.3; NM_000551.3	NM_000551.3:c.473T>A;NM_000551.3:c.340+5G>C	NP_000542.1(LRG_322p1):p.(Leu158Gln);NP_000542.1(LRG_322p1):p.?	yes	no	HP:0009711; HP:0006880; HP:0005584	lk45Y0M	M	patient	(Arunachal et al., 2016)	27069690
1	missense_variant	NM_000551.3	NM_000551.3:c.238A>G	NP_000542.1(LRG_322p1):p.(Ser80Gly)	no	yes	HP:0002666; HP:0011451; HP:0001263; HP:0000028	E12Y0M	M	patient	(Assadi & Brackbill, 2003)	12500216
1	missense_variant	NM_000551.3	NM_000551.3:c.524A>G	NP_000542.1(LRG_322p1):p.(Tyr175Cys)	no	no	HP:0002666; HP:0002668;	E53Y0M	M	patient	(Astapova et al., 2017)	30105105
1	missense_variant	NM_000551.3	NM_000551.3:c.499C>T	NP_000542.1(LRG_322p1):p.(Arg167Trp)	no	no	HP:0002666; HP:0002668	E26Y0M	M	patient	(Bachurska et al., 2014)	25119015
1	missense_variant	NM_000551.3	NM_000551.3:c.311G>T	NP_000542.1(LRG_322p1):p.(Gly104Val)	no	no	HP:0000822; HP:0002668	E21Y0M	F	patient	(Bahougne et al., 2018)	29789510
1	missense_variant	NM_000551.3	NM_000551.3:c.311G>T	NP_000542.1(LRG_322p1):p.(Gly104Val)	no	no	HP:0009711	E17Y0M	F	patient	(Bahougne et al., 2018)	29789510
1	missense_variant	NM_000551.3	NM_000551.3:c.311G>T	NP_000542.1(LRG_322p1):p.(Gly104Val)	no	no	unknown	unknown	F	patient	(Bahougne et al., 2018)	29789510
1	synonymous_variant	NM_000551.3	NM_000551.3:c.183C>G	NP_000542.1(LRG_322p1):p.(Pro61=)	no	no	HP:0005584	lk68Y0M	M	tumour	(Bailly et al., 1995)	7591282
1	deletion	unknown	N/A	N/A	no	no	HP:0025356; HP:0000252; HP:0000996; HP:0000664; HP:0000508; HP:0000343; HP:0000218; HP:0000347; HP:0000377; HP:0030084; HP:0001290; HP:0000729	E1Y5M; lk9Y0M	F	patient	(Balci et al., 2009)	19650409
1	frameshift_variant	NM_000551.3	NM_000551.3:c.228dup	NP_000542.1:p.(Cys77LeufsTer55)	no	no	HP:0005584	unknown	unknown	tumour	(Banks et al., 2006)	16488999
1	missense_variant	NM_000551.3	NM_000551.3:c.482G>A	NP_000542.1(LRG_322p1):p.(Arg161Gln)	no	no	HP:0002668; HP:0002666	E13Y0M; lk34Y0M	M	patient	(Bar et al., 1997)	9497878
1	missense_variant	NM_000551.3	NM_000551.3:c.500G>A	NP_000542.1(LRG_322p1):p.(Arg167Gln)	no	no	HP:0002666	unknown	unknown	tumour	(Barontini et al., 2006)	17102069
2	missense_variant	NM_000551.3	NM_000551.3:c.413C>G	NP_000542.1(LRG_322p1):p.(Pro138Arg)	no	no	HP:0002666	unknown	unknown	tumour	(Barontini et al., 2006)	17102069
1	missense_variant	NM_000551.3	NM_000551.3:c.500G>A	NP_000542.1(LRG_322p1):p.(Arg167Gln)	no	no	HP:0002666	unknown	unknown	tumour	(Barontini et al., 2006)	17102069
1	deletion	NM_000551.3	N/A	N/A	no	no	HP:0006880; HP:0009711	E26Y0M	M	patient	(Barton et al., 2009)	19215058
none	missense_variant	NM_000551.3	NM_000551.3:c.491A>G	NP_000542.1(LRG_322p1):p.(Gln164Arg)	no	no	HP:0002666	lk37Y0M	F	patient	(Batista et al., 2011)	no PMID
unknown	missense_variant	NM_000551.3	NM_000551.3:c.500G>A	NP_000542.1(LRG_322p1):p.(Arg167Gln)	no	no	HP:0030393	unknown	unknown	tumour	(Bausch et al., 2016)	25867206
unknown	missense_variant	NM_000551.3	NM_000551.3:c.500G>A	NP_000542.1(LRG_322p1):p.(Arg167Gln)	no	no	HP:0030393	unknown	unknown	tumour	(Bausch et al., 2016)	25867206
unknown	missense_variant	NM_000551.3	NM_000551.3:c.500G>A	NP_000542.1(LRG_322p1):p.(Arg167Gln)	no	no	HP:0030393	unknown	unknown	tumour	(Bausch et al., 2016)	25867206
unknown	missense_variant	NM_000551.3	NM_000551.3:c.500G>A	NP_000542.1(LRG_322p1):p.(Arg167Gln)	no	no	HP:0030393	unknown	unknown	tumour	(Bausch et al., 2016)	25867206
unknown	missense_variant	NM_000551.3	NM_000551.3:c.499C>T	NP_000542.1(LRG_322p1):p.(Arg167Trp)	no	no	HP:0030393	unknown	unknown	tumour	(Bausch et al., 2016)	25867206
unknown	missense_variant	NM_000551.3	NM_000551.3:c.499C>T	NP_000542.1(LRG_322p1):p.(Arg167Trp)	no	no	HP:0030393	unknown	unknown	tumour	(Bausch et al., 2016)	25867206
unknown	missense_variant	NM_000551.3	NM_000551.3:c.491A>T	NP_000542.1(LRG_322p1):p.(Gln164Leu)	no	no	HP:0030393	unknown	unknown	tumour	(Bausch et al., 2016)	25867206
unknown	missense_variant	NM_000551.3	NM_000551.3:c.486C>G	NP_000542.1(LRG_322p1):p.(Cys162Trp)	no	no	HP:0030393	unknown	unknown	tumour	(Bausch et al., 2016)	25867206
unknown	missense_variant	NM_000551.3	NM_000551.3:c.486C>G	NP_000542.1(LRG_322p1):p.(Cys162Trp)	no	no	HP:0030393	unknown	unknown	tumour	(Bausch et al., 2016)	25867206
unknown	missense_variant	NM_000551.3	NM_000551.3:c.485G>A	NP_000542.1(LRG_322p1):p.(Cys162Tyr)	no	no	HP:0030393	unknown	unknown	tumour	(Bausch et al., 2016)	25867206
unknown	stop_gained	NM_000551.3	NM_000551.3:c.481C>T	NP_000542.1(LRG_322p1):p.(Arg161Ter)	no	no	HP:0030393	unknown	unknown	tumour	(Bausch et al., 2016)	25867206
unknown	stop_gained	NM_000551.3	NM_000551.3:c.481C>T	NP_000542.1(LRG_322p1):p.(Arg161Ter)	no	no	HP:0030393	unknown	unknown	tumour	(Bausch et al., 2016)	25867206
unknown	stop_gained	NM_000551.3	NM_000551.3:c.481C>T	NP_000542.1(LRG_322p1):p.(Arg161Ter)	no	no	HP:0030393	unknown	unknown	tumour	(Bausch et al., 2016)	25867206
unknown	missense_variant	NM_000551.3	NM_000551.3:c.499C>T	NP_000542.1(LRG_322p1):p.(Arg167Trp)	no	no	HP:0030393	unknown	unknown	tumour	(Bausch et al., 2016)	25867206
unknown	missense_variant	NM_000551.3	NM_000551.3:c.500G>C	NP_000542.1(LRG_322p1):p.(Arg167Pro)	no	no	HP:0030393	unknown	unknown	tumour	(Bausch et al., 2016)	25867206
unknown	exon_loss_variant	NM_000551.3	N/A	N/A	no	no	HP:0030393	unknown	unknown	tumour	(Bausch et al., 2016)	25867206
unknown	exon_loss_variant	NM_000551.3	N/A	N/A	no	no	HP:0030393	unknown	unknown	tumour	(Bausch et al., 2016)	25867206
unknown	exon_loss_variant	NM_000551.3	N/A	N/A	no	no	HP:0030393	unknown	unknown	tumour	(Bausch et al., 2016)	25867206
unknown	exon_loss_variant	NM_000551.3	N/A	N/A	no	no	HP:0030393	unknown	unknown	tumour	(Bausch et al., 2016)	25867206
unknown	exon_loss_variant	NM_000551.3	N/A	N/A	no	no	HP:0030393	unknown	unknown	tumour	(Bausch et al., 2016)	25867206
unknown	exon_loss_variant	NM_000551.3	N/A	N/A	no	no	HP:0030393	unknown	unknown	tumour	(Bausch et al., 2016)	25867206
unknown	exon_loss_variant	NM_000551.3	N/A	N/A	no	no	HP:0030393	unknown	unknown	tumour	(Bausch et al., 2016)	25867206
unknown	exon_loss_variant	NM_000551.3	N/A	N/A	no	no	HP:0030393	unknown	unknown	tumour	(Bausch et al., 2016)	25867206
unknown	exon_loss_variant	NM_000551.3	N/A	N/A	no	no	HP:0030393	unknown	unknown	tumour	(Bausch et al., 2016)	25867206
unknown	exon_loss_variant	NM_000551.3	N/A	N/A	no	no	HP:0030393	unknown	unknown	tumour	(Bausch et al., 2016)	25867206
unknown	exon_loss_variant	NM_000551.3	N/A	N/A	no	no	HP:0030393	unknown	unknown	tumour	(Bausch et al., 2016)	25867206
unknown	exon_loss_variant	NM_000551.3	N/A	N/A	no	no	HP:0030393	unknown	unknown	tumour	(Bausch et al., 2016)	25867206
unknown	exon_loss_variant	NM_000551.3	N/A	N/A	no	no	HP:0030393	unknown	unknown	tumour	(Bausch et al., 2016)	25867206
unknown	stop_gained	NM_000551.3	NM_000551.3:c.583C>T	NP_000542.1(LRG_322p1):p.(Gln195Ter)	no	no	HP:0030393	unknown	unknown	tumour	(Bausch et al., 2016)	25867206
unknown	stop_gained	NM_000551.3	NM_000551.3:c.583C>T	NP_000542.1(LRG_322p1):p.(Gln195Ter)	no	no	HP:0030393	unknown	unknown	tumour	(Bausch et al., 2016)	25867206
unknown	missense_variant	NM_000551.3	NM_000551.3:c.533T>C	NP_000542.1(LRG_322p1):p.(Leu178Pro)	no	no	HP:0030393	unknown	unknown	tumour	(Bausch et al., 2016)	25867206
unknown	missense_variant	NM_000551.3	NM_000551.3:c.533T>C	NP_000542.1(LRG_322p1):p.(Leu178Pro)	no	no	HP:0030393	unknown	unknown	tumour	(Bausch et al., 2016)	25867206
unknown	stop_gained	NM_000551.3	NM_000551.3:c.525C>A	NP_000542.1(LRG_322p1):p.(Tyr175Ter)	no	no	HP:0030393	unknown	unknown	tumour	(Bausch et al., 2016)	25867206
unknown	stop_gained	NM_000551.3	NM_000551.3:c.525C>G	NP_000542.1(LRG_322p1):p.(Tyr175Ter)	no	no	HP:0030393	unknown	unknown	tumour	(Bausch et al., 2016)	25867206
unknown	missense_variant	NM_000551.3	NM_000551.3:c.292T>C	NP_000542.1(LRG_322p1):p.(Tyr98His)	no	no	HP:0030393	unknown	unknown	tumour	(Bausch et al., 2016)	25867206
unknown	missense_variant	NM_000551.3	NM_000551.3:c.233A>G	NP_000542.1(LRG_322p1):p.(Asn78Ser)	no	no	HP:0030393	unknown	unknown	tumour	(Bausch et al., 2016)	25867206
unknown	missense_variant	NM_000551.3	NM_000551.3:c.345C>G	NP_000542.1(LRG_322p1):p.(His115Gln)	no	no	HP:0030393	unknown	unknown	tumour	(Bausch et al., 2016)	25867206
unknown	minus_1_frameshift_variant	NM_000551.3	NM_000551.3:c.339del	NP_000542.1(LRG_322p1):p.(Gly114ValfsTer45)	no	no	HP:0030393	unknown	unknown	tumour	(Bausch et al., 2016)	25867206
unknown	stop_gained	NM_000551.3	NM_000551.3:c.337C>T	NP_000542.1(LRG_322p1):p.(Arg113Ter)	no	no	HP:0030393	unknown	unknown	tumour	(Bausch et al., 2016)	25867206
unknown	missense_variant	NM_000551.3	NM_000551.3:c.332G>A	NP_000542.1(LRG_322p1):p.(Ser111Asn)	no	no	HP:0030393	unknown	unknown	tumour	(Bausch et al., 2016)	25867206
unknown	minus_1_frameshift_variant	NM_000551.3	NM_000551.3:c.197_209del	NP_000542.1(LRG_322p1):p.(Val66GlyfsTer89)	no	no	HP:0030393	unknown	unknown	tumour	(Bausch et al., 2016)	25867206
unknown	inframe_deletion	NM_000551.3	NM_000551.3:c.227_229del	NP_000542.1(LRG_322p1):p.(Phe76del)	no	no	HP:0030393	unknown	unknown	tumour	(Bausch et al., 2016)	25867206
unknown	inframe_deletion	NM_000551.3	NM_000551.3:c.227_229del	NP_000542.1(LRG_322p1):p.(Phe76del)	no	no	HP:0030393	unknown	unknown	tumour	(Bausch et al., 2016)	25867206
unknown	missense_variant	NM_000551.3	NM_000551.3:c.358A>G	NP_000542.1(LRG_322p1):p.(Arg120Gly)	no	no	HP:0030393	unknown	unknown	tumour	(Bausch et al., 2016)	25867206
unknown	inframe_deletion	NM_000551.3	NM_000551.3:c.227_229del	NP_000542.1(LRG_322p1):p.(Phe76del)	no	no	HP:0030393	unknown	unknown	tumour	(Bausch et al., 2016)	25867206
unknown	missense_variant	NM_000551.3	NM_000551.3:c.233A>G	NP_000542.1(LRG_322p1):p.(Asn78Ser)	no	no	HP:0030393	unknown	unknown	tumour	(Bausch et al., 2016)	25867206
unknown	inframe_deletion	NM_000551.3	NM_000551.3:c.236_241del	NP_000542.1(LRG_322p1):p.(Arg79_Ser80del)	no	no	HP:0030393	unknown	unknown	tumour	(Bausch et al., 2016)	25867206
unknown	missense_variant	NM_000551.3	NM_000551.3:c.256C>G	NP_000542.1(LRG_322p1):p.(Pro86Ala)	no	no	HP:0030393	unknown	unknown	tumour	(Bausch et al., 2016)	25867206
unknown	missense_variant	NM_000551.3	NM_000551.3:c.256C>T	NP_000542.1(LRG_322p1):p.(Pro86Ser)	no	no	HP:0030393	unknown	unknown	tumour	(Bausch et al., 2016)	25867206
unknown	missense_variant	NM_000551.3	NM_000551.3:c.266T>C	NP_000542.1(LRG_322p1):p.(Leu89Pro)	no	no	HP:0030393	unknown	unknown	tumour	(Bausch et al., 2016)	25867206
unknown	missense_variant	NM_000551.3	NM_000551.3:c.332G>A	NP_000542.1(LRG_322p1):p.(Ser111Asn)	no	no	HP:0030393	unknown	unknown	tumour	(Bausch et al., 2016)	25867206
unknown	missense_variant	NM_000551.3	NM_000551.3:c.331A>T	NP_000542.1(LRG_322p1):p.(Ser111Cys)	no	no	HP:0030393	unknown	unknown	tumour	(Bausch et al., 2016)	25867206
unknown	missense_variant	NM_000551.3	NM_000551.3:c.473T>C	NP_000542.1(LRG_322p1):p.(Leu158Pro)	no	no	HP:0030393	unknown	unknown	tumour	(Bausch et al., 2016)	25867206
unknown	missense_variant	NM_000551.3	NM_000551.3:c.392A>C	NP_000542.1(LRG_322p1):p.(Asn131Thr)	no	no	HP:0030393	unknown	unknown	tumour	(Bausch et al., 2016)	25867206
unknown	inframe_deletion	NM_000551.3	NM_000551.3:c.227_229del	NP_000542.1(LRG_322p1):p.(Phe76del)	no	no	HP:0030393	unknown	unknown	tumour	(Bausch et al., 2016)	25867206
unknown	minus_1_frameshift_variant	NM_000551.3	NM_000551.3:c.397del	NP_000542.1(LRG_322p1):p.(Thr133LeufsTer26)	no	no	HP:0030393	unknown	unknown	tumour	(Bausch et al., 2016)	25867206
unknown	stop_gained	NM_000551.3	NM_000551.3:c.404T>A	NP_000542.1(LRG_322p1):p.(Leu135Ter)	no	no	HP:0030393	unknown	unknown	tumour	(Bausch et al., 2016)	25867206
unknown	missense_variant	NM_000551.3	NM_000551.3:c.461C>T	NP_000542.1(LRG_322p1):p.(Pro154Leu)	no	no	HP:0030393	unknown	unknown	tumour	(Bausch et al., 2016)	25867206
unknown	missense_variant	NM_000551.3	NM_000551.3:c.461C>T	NP_000542.1(LRG_322p1):p.(Pro154Leu)	no	no	HP:0030393	unknown	unknown	tumour	(Bausch et al., 2016)	25867206
unknown	splice_site_variant	NM_000551.3	NM_000551.3:c.463+2T>C	NP_000542.1(LRG_322p1):p.?	no	no	HP:0030393	unknown	unknown	tumour	(Bausch et al., 2016)	25867206
unknown	splice_site_variant	NM_000551.3	NM_000551.3:c.463+2T>C	NP_000542.1(LRG_322p1):p.?	no	no	HP:0030393	unknown	unknown	tumour	(Bausch et al., 2016)	25867206
unknown	splice_site_variant	NM_000551.3	NM_000551.3:c.464-2A=	NP_000542.1(LRG_322p1):p.?	no	no	HP:0030393	unknown	unknown	tumour	(Bausch et al., 2016)	25867206
unknown	missense_variant	NM_000551.3	NM_000551.3:c.470C>T	NP_000542.1(LRG_322p1):p.(Thr157Ile)	no	no	HP:0030393	unknown	unknown	tumour	(Bausch et al., 2016)	25867206
unknown	missense_variant	NM_000551.3	NM_000551.3:c.275A>G	NP_000542.1(LRG_322p1):p.(Asp92Gly)	no	no	HP:0030393	unknown	unknown	tumour	(Bausch et al., 2016)	25867206
7	missense_variant	NM_000551.3	NM_000551.3:c.499C>G	NP_000542.1(LRG_322p1):p.(Arg167Gly)	no	no	HP:0002666	lk31Y0M	unknown	tumour	(Bauters et al., 2003)	12807974
5	missense_variant	NM_000551.3	NM_000551.3:c.499C>G	NP_000542.1(LRG_322p1):p.(Arg167Gly)	no	no	HP:0002666	lk15Y0M	unknown	tumour	(Bauters et al., 2003)	12807974
5	missense_variant	NM_000551.3	NM_000551.3:c.499C>G	NP_000542.1(LRG_322p1):p.(Arg167Gly)	no	no	HP:0002666	lk29Y0M	unknown	tumour	(Bauters et al., 2003)	12807974
3	missense_variant	NM_000551.3	NM_000551.3:c.331A>T	NP_000542.1(LRG_322p1):p.(Ser111Cys)	no	no	HP:0002666	lk49Y0M	unknown	tumour	(Bauters et al., 2003)	12807974
2	missense_variant	NM_000551.3	NM_000551.3:c.331A>T	NP_000542.1(LRG_322p1):p.(Ser111Cys)	no	no	HP:0002666	lk39Y0M	unknown	tumour	(Bauters et al., 2003)	12807974
10	missense_variant	NM_000551.3	NM_000551.3:c.499C>G	NP_000542.1(LRG_322p1):p.(Arg167Gly)	no	no	HP:0002666	lk13Y0M	unknown	tumour	(Bauters et al., 2003)	12807974
4	missense_variant	NM_000551.3	NM_000551.3:c.485G>A	NP_000542.1(LRG_322p1):p.(Cys162Tyr)	no	no	HP:0002666	lk27Y0M	unknown	tumour	(Bauters et al., 2003)	12807974
9	missense_variant	NM_000551.3	NM_000551.3:c.492G>C	NP_000542.1:p.(Gln164His)	no	no	HP:0002668	lk47Y0M	unknown	tumour	(Bauters et al., 2003)	12807974
9	missense_variant	NM_000551.3	NM_000551.3:c.492G>C	NP_000542.1:p.(Gln164His)	no	no	HP:0002666	lk39Y0M	unknown	tumour	(Bauters et al., 2003)	12807974
1	missense_variant	NM_000551.3	NM_000551.3:c.499C>G	NP_000542.1(LRG_322p1):p.(Arg167Gly)	no	no	HP:0002666	lk30Y0M	unknown	tumour	(Bauters et al., 2003)	12807974
8	missense_variant	NM_000551.3	NM_000551.3:c.500G>A	NP_000542.1(LRG_322p1):p.(Arg167Gln)	no	no	HP:0002666; HP:0002668	lk43Y0M	unknown	tumour	(Bauters et al., 2003)	12807974
11	missense_variant	NM_000551.3	NM_000551.3:c.499C>G	NP_000542.1(LRG_322p1):p.(Arg167Gly)	no	no	HP:0002666	lk15Y0M	unknown	tumour	(Bauters et al., 2003)	12807974
6	missense_variant	NM_000551.3	NM_000551.3:c.467A>G	NP_000542.1(LRG_322p1):p.(Tyr156Cys)	no	no	HP:0002666	lk13Y0M	unknown	tumour	(Bauters et al., 2003)	12807974
none	missense_variant	NM_000551.3	NM_000551.3:c.74C>T	NP_000542.1(LRG_322p1):p.(Pro25Leu)	no	no	HP:0005584	unknown	unknown	tumour	(Beleslin-Cokic et al., 2013)	no PMID
2	missense_variant	NM_000551.3	NM_000551.3:c.292T>C	NP_000542.1(LRG_322p1):p.(Tyr98His)	no	no	HP:0009711	unknown	F	patient	(Bender et al., 1997)	9329368
1	missense_variant	NM_000551.3	NM_000551.3:c.292T>C	NP_000542.1(LRG_322p1):p.(Tyr98His)	no	no	HP:0002668	E30Y0M	F	patient	(Bender et al., 1997)	9329368
2	unknown	unknown	N/A	N/A	no	no	HP:0002668; HP:0002666; HP:0002893; HP:0030405	lk35Y0M	F	patient	(Bender et al., 1997)	9329368
2	missense_variant	NM_000551.3	NM_000551.3:c.292T>C	NP_000542.1(LRG_322p1):p.(Tyr98His)	no	no	unknown	unknown	F	patient	(Bender et al., 1997)	9329368
3	missense_variant	NM_000551.3	NM_000551.3:c.277G>A	NP_000542.1(LRG_322p1):p.(Gly93Ser)	no	yes	HP:0002668	E6Y0M	M	patient	(Bender et al., 1997)	9329368
2	missense_variant	NM_000551.3	NM_000551.3:c.292T>C	NP_000542.1(LRG_322p1):p.(Tyr98His)	no	no	unknown	unknown	F	patient	(Bender et al., 1997)	9329368
unknown	missense_variant	NM_000551.3	NM_000551.3:c.292T>C	NP_000542.1(LRG_322p1):p.(Tyr98His)	no	no	HP:0002666	unknown	unknown	tumour	(Bender et al., 2000)	11134110
unknown	missense_variant	NM_000551.3	NM_000551.3:c.292T>C	NP_000542.1(LRG_322p1):p.(Tyr98His)	no	no	HP:0002666	unknown	unknown	tumour	(Bender et al., 2000)	11134110
4	missense_variant	NM_000551.3	NM_000551.3:c.562C>G	NP_000542.1(LRG_322p1):p.(Leu188Val)	no	no	HP:0002666	unknown	unknown	tumour	(Bender et al., 2000)	11134110
4	missense_variant	NM_000551.3	NM_000551.3:c.562C>G	NP_000542.1(LRG_322p1):p.(Leu188Val)	no	no	HP:0002666	unknown	unknown	tumour	(Bender et al., 2000)	11134110
4	missense_variant	NM_000551.3	NM_000551.3:c.562C>G	NP_000542.1(LRG_322p1):p.(Leu188Val)	no	no	HP:0002666	unknown	unknown	tumour	(Bender et al., 2000)	11134110
3	missense_variant	NM_000551.3	NM_000551.3:c.533T>A	NP_000542.1(LRG_322p1):p.(Leu178Gln)	no	no	HP:0002666	unknown	unknown	tumour	(Bender et al., 2000)	11134110
3	missense_variant	NM_000551.3	NM_000551.3:c.533T>A	NP_000542.1(LRG_322p1):p.(Leu178Gln)	no	no	HP:0002666	unknown	unknown	tumour	(Bender et al., 2000)	11134110
5	missense_variant	NM_000551.3	NM_000551.3:c.482G>A	NP_000542.1(LRG_322p1):p.(Arg161Gln)	no	no	HP:0002666	unknown	unknown	tumour	(Bender et al., 2000)	11134110
unknown	missense_variant	NM_000551.3	NM_000551.3:c.292T>C	NP_000542.1(LRG_322p1):p.(Tyr98His)	no	no	HP:0002666	unknown	unknown	tumour	(Bender et al., 2000)	11134110
unknown	missense_variant	NM_000551.3	NM_000551.3:c.292T>C	NP_000542.1(LRG_322p1):p.(Tyr98His)	no	no	HP:0002666	unknown	unknown	tumour	(Bender et al., 2000)	11134110
unknown	missense_variant	NM_000551.3	NM_000551.3:c.292T>C	NP_000542.1(LRG_322p1):p.(Tyr98His)	no	no	HP:0002666	unknown	unknown	tumour	(Bender et al., 2000)	11134110
unknown	missense_variant	NM_000551.3	NM_000551.3:c.292T>C	NP_000542.1(LRG_322p1):p.(Tyr98His)	no	no	HP:0002666	unknown	unknown	tumour	(Bender et al., 2000)	11134110
unknown	missense_variant	NM_000551.3	NM_000551.3:c.292T>C	NP_000542.1(LRG_322p1):p.(Tyr98His)	no	no	HP:0002666	unknown	unknown	tumour	(Bender et al., 2000)	11134110
unknown	missense_variant	NM_000551.3	NM_000551.3:c.292T>C	NP_000542.1(LRG_322p1):p.(Tyr98His)	no	no	HP:0002666	unknown	unknown	tumour	(Bender et al., 2000)	11134110
unknown	missense_variant	NM_000551.3	NM_000551.3:c.292T>C	NP_000542.1(LRG_322p1):p.(Tyr98His)	no	no	HP:0002666	unknown	unknown	tumour	(Bender et al., 2000)	11134110
unknown	missense_variant	NM_000551.3	NM_000551.3:c.292T>C	NP_000542.1(LRG_322p1):p.(Tyr98His)	no	no	HP:0002666	unknown	unknown	tumour	(Bender et al., 2000)	11134110
unknown	missense_variant	NM_000551.3	NM_000551.3:c.292T>C	NP_000542.1(LRG_322p1):p.(Tyr98His)	no	no	HP:0002666	unknown	unknown	tumour	(Bender et al., 2000)	11134110
unknown	missense_variant	NM_000551.3	NM_000551.3:c.292T>C	NP_000542.1(LRG_322p1):p.(Tyr98His)	no	no	HP:0002666	unknown	unknown	tumour	(Bender et al., 2000)	11134110
unknown	missense_variant	NM_000551.3	NM_000551.3:c.292T>C	NP_000542.1(LRG_322p1):p.(Tyr98His)	no	no	HP:0002666	unknown	unknown	tumour	(Bender et al., 2000)	11134110
unknown	missense_variant	NM_000551.3	NM_000551.3:c.292T>C	NP_000542.1(LRG_322p1):p.(Tyr98His)	no	no	HP:0002666	unknown	unknown	tumour	(Bender et al., 2000)	11134110
unknown	missense_variant	NM_000551.3	NM_000551.3:c.292T>C	NP_000542.1(LRG_322p1):p.(Tyr98His)	no	no	HP:0002666	unknown	unknown	tumour	(Bender et al., 2000)	11134110
none	missense_variant	NM_000551.3	NM_000551.3:c.292T>C	NP_000542.1(LRG_322p1):p.(Tyr98His)	no	no	HP:0002666; HP:0009711; HP:0009713;HP:0010797; HP:0006770; HP:0008261; HP:0040277	unknown	unknown	variant	(Bender et al., 2001)	11483638
unknown	missense_variant	NM_000551.3	NM_000551.3:c.500G>A	NP_000542.1(LRG_322p1):p.(Arg167Gln)	no	no	HP:0002666	unknown	unknown	tumour	(Benhammou et al., 2010)	20846682
9	missense_variant	NM_000551.3	NM_000551.3:c.386T>C	NP_000542.1(LRG_322p1):p.(Leu129Pro)	no	no	HP:0006748	unknown	unknown	tumour	(Benhammou et al., 2010)	20846682
unknown	missense_variant	NM_000551.3	NM_000551.3:c.500G>A	NP_000542.1(LRG_322p1):p.(Arg167Gln)	no	no	HP:0002666	unknown	unknown	tumour	(Benhammou et al., 2010)	20846682
unknown	missense_variant	NM_000551.3	NM_000551.3:c.500G>A	NP_000542.1(LRG_322p1):p.(Arg167Gln)	no	no	HP:0002666	unknown	unknown	tumour	(Benhammou et al., 2010)	20846682
8	delins	NM_000551.3	NM_000551.3:c.381_382delinsTT	NP_000542.1(LRG_322p1):p.(Leu128Phe)	no	no	HP:0006748	unknown	unknown	tumour	(Benhammou et al., 2010)	20846682
unknown	missense_variant	NM_000551.3	NM_000551.3:c.500G>A	NP_000542.1(LRG_322p1):p.(Arg167Gln)	no	no	HP:0002666	unknown	unknown	tumour	(Benhammou et al., 2010)	20846682
unknown	missense_variant	NM_000551.3	NM_000551.3:c.500G>A	NP_000542.1(LRG_322p1):p.(Arg167Gln)	no	no	HP:0002666	unknown	unknown	tumour	(Benhammou et al., 2010)	20846682
unknown	missense_variant	NM_000551.3	NM_000551.3:c.500G>A	NP_000542.1(LRG_322p1):p.(Arg167Gln)	no	no	HP:0002666	unknown	unknown	tumour	(Benhammou et al., 2010)	20846682
unknown	missense_variant	NM_000551.3	NM_000551.3:c.500G>A	NP_000542.1(LRG_322p1):p.(Arg167Gln)	no	no	HP:0002666	unknown	unknown	tumour	(Benhammou et al., 2010)	20846682
unknown	missense_variant	NM_000551.3	NM_000551.3:c.500G>A	NP_000542.1(LRG_322p1):p.(Arg167Gln)	no	no	HP:0002666	unknown	unknown	tumour	(Benhammou et al., 2010)	20846682
unknown	missense_variant	NM_000551.3	NM_000551.3:c.500G>A	NP_000542.1(LRG_322p1):p.(Arg167Gln)	no	no	HP:0002666	unknown	unknown	tumour	(Benhammou et al., 2010)	20846682
unknown	missense_variant	NM_000551.3	NM_000551.3:c.500G>A	NP_000542.1(LRG_322p1):p.(Arg167Gln)	no	no	HP:0002666	unknown	unknown	tumour	(Benhammou et al., 2010)	20846682
unknown	missense_variant	NM_000551.3	NM_000551.3:c.500G>A	NP_000542.1(LRG_322p1):p.(Arg167Gln)	no	no	HP:0002666	unknown	unknown	tumour	(Benhammou et al., 2010)	20846682
unknown	missense_variant	NM_000551.3	NM_000551.3:c.500G>A	NP_000542.1(LRG_322p1):p.(Arg167Gln)	no	no	HP:0002666	unknown	unknown	tumour	(Benhammou et al., 2010)	20846682
10	missense_variant	NM_000551.3	NM_000551.3:c.482G>A	NP_000542.1(LRG_322p1):p.(Arg161Gln)	no	no	HP:0002666	unknown	unknown	tumour	(Benhammou et al., 2010)	20846682
7	missense_variant	NM_000551.3	NM_000551.3:c.292T>C	NP_000542.1(LRG_322p1):p.(Tyr98His)	no	no	HP:0002666	unknown	unknown	tumour	(Benhammou et al., 2010)	20846682
6	missense_variant	NM_000551.3	NM_000551.3:c.334T>C	NP_000542.1(LRG_322p1):p.(Tyr112His)	no	no	HP:0002666	unknown	unknown	tumour	(Benhammou et al., 2010)	20846682
4	missense_variant	NM_000551.3	NM_000551.3:c.407T>G	NP_000542.1(LRG_322p1):p.(Phe136Cys)	no	no	HP:0002666	unknown	unknown	tumour	(Benhammou et al., 2010)	20846682
3	missense_variant	NM_000551.3	NM_000551.3:c.340G>C	NP_000542.1(LRG_322p1):p.(Gly114Arg)	no	no	HP:0002666	unknown	unknown	tumour	(Benhammou et al., 2010)	20846682
2	missense_variant	NM_000551.3	NM_000551.3:c.499C>T	NP_000542.1(LRG_322p1):p.(Arg167Trp)	no	no	HP:0002666	unknown	unknown	tumour	(Benhammou et al., 2010)	20846682
1	missense_variant	NM_000551.3	NM_000551.3:c.499C>T	NP_000542.1(LRG_322p1):p.(Arg167Trp)	no	no	HP:0002666	unknown	unknown	tumour	(Benhammou et al., 2010)	20846682
5	missense_variant	NM_000551.3	NM_000551.3:c.353T>C	NP_000542.1(LRG_322p1):p.(Leu118Pro)	no	no	HP:0006748	unknown	unknown	tumour	(Benhammou et al., 2010)	20846682
14	deletion	N/A	N/A	N/A	no	no	HP:0002666	unknown	unknown	tumour	(Benhammou et al., 2010)	20846682
13	deletion	N/A	N/A	N/A	no	no	HP:0002666	unknown	unknown	tumour	(Benhammou et al., 2010)	20846682
12	deletion	N/A	N/A	N/A	no	no	HP:0002666	unknown	unknown	tumour	(Benhammou et al., 2010)	20846682
11	minus_1_frameshift_variant	NM_000551.3	NM_000551.3:c.483del	NP_000542.1(LRG_322p1):p.(Cys162AlafsTer8)	no	no	HP:0006748	unknown	unknown	tumour	(Benhammou et al., 2010)	20846682
unknown	missense_variant	NM_000551.3	NM_000551.3:c.500G>A	NP_000542.1(LRG_322p1):p.(Arg167Gln)	no	no	HP:0010797; HP:0009713; HP:0002666; HP:0030405; HP:0100684	lk42Y0M	F	patient	(Berger et al., 2017)	28006088
1	unknown	N/A	N/A	N/A	no	no	HP:0006880	lk46Y0M	M	patient	(Boaz et al., 2011)	22145147
1	splice_site_variant	NM_000551.3	NM_000551.3:c.463+3A>G	NP_000542.1(LRG_322p1):p.?	no	no	HP:0006748; HP:0030405	E15Y0M; lk18Y0M	F	patient	(Boaz et al., 2011)	22145147
1	unknown	N/A	N/A	N/A	no	no	HP:0006880	lk50Y0M	M	patient	(Boaz et al., 2011)	22145147
1	unknown	N/A	N/A	N/A	no	no	HP:0009713; HP:0100631; HP:0010797	unknown	M	patient	(Boaz et al., 2011)	22145147
1	chromosomal_translocation	none	N/A	N/A	no	no	HP:0005584	unknown	F	tumour	(Bodmer et al., 2002)	11996788
1	chromosomal_translocation	none	N/A	N/A	no	no	HP:0005584	unknown	F	tumour	(Bodmer et al., 2002)	11996788
1	chromosomal_translocation	none	N/A	N/A	no	no	HP:0005584	unknown	M	tumour	(Bodmer et al., 2002)	11996788
1	chromosomal_translocation	none	N/A	N/A	no	no	HP:0005584	unknown	M	tumour	(Bodmer et al., 2002)	11996788
1	chromosomal_translocation	none	N/A	N/A	no	no	HP:0005584	unknown	M	tumour	(Bodmer et al., 2002)	11996788
9	frameshift_variant	NM_000551.3	N/A	N/A	no	no	HP:0006748; HP:0005584; HP:0032241; HP:0030766; HP:0002277; HP:0002668; HP:0006880; HP:0009711; HP:0001737; HP:0010797	E26Y0M; lk42Y0M	F	patient	(Boedeker et al., 2009)	19336503
12	missense_variant	NM_000551.3	NM_000551.3:c.467A>G	NP_000542.1(LRG_322p1):p.(Tyr156Cys)	no	no	HP:0000822; HP:0002668; HP:0006748; HP:0002886	E36Y0M; lk39Y0M	F	patient	(Boedeker et al., 2009)	19336503
12	missense_variant	NM_000551.3	NM_000551.3:c.467A>G	NP_000542.1(LRG_322p1):p.(Tyr156Cys)	no	no	HP:0002668	unknown	M	patient	(Boedeker et al., 2009)	19336503
12	missense_variant	NM_000551.3	NM_000551.3:c.467A>G	NP_000542.1(LRG_322p1):p.(Tyr156Cys)	no	no	HP:0000822; HP:0002668; HP:0006748; HP:0002886	E36Y0M; lk39Y0M	F	patient	(Boedeker et al., 2009)	19336503
12	missense_variant	NM_000551.3	NM_000551.3:c.467A>G	NP_000542.1(LRG_322p1):p.(Tyr156Cys)	no	no	HP:0002668	unknown	M	patient	(Boedeker et al., 2009)	19336503
5	missense_variant	NM_000551.3	NM_000551.3:c.320G>A	NP_000542.1(LRG_322p1):p.(Arg107His)	no	no	HP:0002668; HP:0006748; HP:0009711; HP:0009713	E37Y0M; lk50Y0M	F	patient	(Boedeker et al., 2009)	19336503
8	exon_loss_variant	NM_000551.3	N/A	N/A	no	no	HP:0009711; HP:0005584; HP:0002668; HP:0001737; HP:0002666	E19Y0M; lk27Y0M	M	patient	(Boedeker et al., 2009)	19336503
5	missense_variant	NM_000551.3	NM_000551.3:c.320G>A	NP_000542.1(LRG_322p1):p.(Arg107His)	no	no	HP:0009711; HP:0009713	unknown	M	patient	(Boedeker et al., 2009)	19336503
5	missense_variant	NM_000551.3	NM_000551.3:c.320G>A	NP_000542.1(LRG_322p1):p.(Arg107His)	no	no	HP:0006748	unknown	M	patient	(Boedeker et al., 2009)	19336503
11	missense_variant	NM_000551.3	NM_000551.3:c.470C>T	NP_000542.1(LRG_322p1):p.(Thr157Ile)	no	no	HP:0006748; HP:0002668; HP:0006880; HP:0006476; HP:0009711; HP:0000618; HP:0010797	E8Y0M; lk36Y0M	F	patient	(Boedeker et al., 2009)	19336503
4	missense_variant	NM_000551.3	NM_000551.3:c.191G>C	NP_000542.1(LRG_322p1):p.(Arg64Pro)	no	no	HP:0002668	E23Y0M; lk33Y0M	F	patient	(Boedeker et al., 2009)	19336503
7	missense_variant	NM_000551.3	NM_000551.3:c.313A>C	NP_000542.1(LRG_322p1):p.(Thr105Pro)	no	no	HP:0000618; HP:0009711; HP:0010797; HP:0002668	E15Y0M; lk26Y0M	F	patient	(Boedeker et al., 2009)	19336503
2	stop_gained	NM_000551.3	N/A	N/A	no	no	HP:0040277; HP:0040278; HP:0002668; HP:0001737; HP:0006770	E29Y0M; lk41Y0M	M	patient	(Boedeker et al., 2009)	19336503
1	missense_variant	NM_000551.3	NM_000551.3:c.292T>C	NP_000542.1(LRG_322p1):p.(Tyr98His)	no	no	HP:0006737; HP:0002666; HP:0002668; HP:0100561	E7Y0M; lk18Y0M	M	patient	(Boedeker et al., 2009)	19336503
1	missense_variant	NM_000551.3	NM_000551.3:c.292T>C	NP_000542.1(LRG_322p1):p.(Tyr98His)	no	no	HP:0002666	unknown	unknown	patient	(Boedeker et al., 2009)	19336503
3	missense_variant	NM_000551.3	NM_000551.3:c.355T>C	NP_000542.1(LRG_322p1):p.(Phe119Leu)	no	no	HP:0000822; HP:0001894; HP:0011281; HP:0006748; HP:0002668	E23Y0M; lk23Y0M	F	patient	(Boedeker et al., 2009)	19336503
10	missense_variant	NM_000551.3	NM_000551.3:c.292T>C	NP_000542.1(LRG_322p1):p.(Tyr98His)	no	no	HP:0002668; HP:0002277; HP:0006748; HP:0002668; HP:0010797	E34Y0M; lk46Y0M	F	patient	(Boedeker et al., 2009)	19336503
1	missense_variant	NM_000551.3	NM_000551.3:c.292T>C	NP_000542.1(LRG_322p1):p.(Tyr98His)	no	no	HP:0009711	unknown	unknown	patient	(Boedeker et al., 2009)	19336503
1	unknown	N/A	N/A	N/A	no	no	HP:0005584	unknown	F	patient	(Bradley et al., 1999)	10533030
1	unknown	N/A	N/A	N/A	no	no	HP:0005584	unknown	M	patient	(Bradley et al., 1999)	10533030
1	missense_variant	NM_000551.3	NM_000551.3:c.334T>A	NP_000542.1(LRG_322p1):p.(Tyr112Asn)	no	no	HP:0010797; HP:0005584	unknown	M	patient	(Bradley et al., 1999)	10533030
1	unknown	N/A	N/A	N/A	no	no	HP:0010797	unknown	F	patient	(Bradley et al., 1999)	10533030
1	unknown	N/A	N/A	N/A	no	no	HP:0005584	unknown	F	patient	(Bradley et al., 1999)	10533030
1	missense_variant	NM_000551.3	NM_000551.3:c.334T>A	NP_000542.1(LRG_322p1):p.(Tyr112Asn)	no	no	HP:0009711; HP:0000107	unknown	F	patient	(Bradley et al., 1999)	10533030
1	missense_variant	NM_000551.3	NM_000551.3:c.334T>A	NP_000542.1(LRG_322p1):p.(Tyr112Asn)	no	no	HP:0010797; HP:0005584	unknown	M	patient	(Bradley et al., 1999)	10533030
1	missense_variant	NM_000551.3	NM_000551.3:c.334T>A	NP_000542.1(LRG_322p1):p.(Tyr112Asn)	no	no	HP:0002666	unknown	F	patient	(Bradley et al., 1999)	10533030
1	missense_variant	NM_000551.3	NM_000551.3:c.334T>A	NP_000542.1(LRG_322p1):p.(Tyr112Asn)	no	no	none	lk12Y0M	F	patient	(Bradley et al., 1999)	10533030
1	missense_variant	NM_000551.3	NM_000551.3:c.334T>A	NP_000542.1(LRG_322p1):p.(Tyr112Asn)	no	no	none	lk19Y0M	M	patient	(Bradley et al., 1999)	10533030
1	missense_variant	NM_000551.3	NM_000551.3:c.334T>A	NP_000542.1(LRG_322p1):p.(Tyr112Asn)	no	no	none	lk20Y0M	F	patient	(Bradley et al., 1999)	10533030
1	unknown	N/A	N/A	N/A	no	no	HP:0010797; HP:0000107	unknown	M	patient	(Bradley et al., 1999)	10533030
1	unknown	N/A	N/A	N/A	no	no	HP:0010797; HP:0005584	unknown	F	patient	(Bradley et al., 1999)	10533030
1	missense_variant	NM_000551.3	NM_000551.3:c.334T>A	NP_000542.1(LRG_322p1):p.(Tyr112Asn)	no	no	HP:0010797; HP:0005584	unknown	F	patient	(Bradley et al., 1999)	10533030
1	unknown	N/A	N/A	N/A	no	no	HP:0010797; HP:0000107	unknown	M	patient	(Bradley et al., 1999)	10533030
1	unknown	N/A	N/A	N/A	no	no	HP:0010797; HP:0000107	unknown	M	patient	(Bradley et al., 1999)	10533030
1	unknown	N/A	N/A	N/A	no	no	HP:0000107	unknown	M	patient	(Bradley et al., 1999)	10533030
unknown	missense_variant	NM_000551.3	NM_000551.3:c.331A>G	NP_000542.1(LRG_322p1):p.(Ser111Gly)	no	no	unknown	unknown	unknown	tumour	(Bradley et al., 2009)	19293973
unknown	missense_variant	NM_000551.3	NM_000551.3:c.331A>G	NP_000542.1(LRG_322p1):p.(Ser111Gly)	no	no	unknown	unknown	unknown	tumour	(Bradley et al., 2009)	19293973
unknown	missense_variant	NM_000551.3	NM_000551.3:c.331A>G	NP_000542.1(LRG_322p1):p.(Ser111Gly)	no	no	unknown	unknown	unknown	tumour	(Bradley et al., 2009)	19293973
unknown	missense_variant	NM_000551.3	NM_000551.3:c.331A>G	NP_000542.1(LRG_322p1):p.(Ser111Gly)	no	no	unknown	unknown	unknown	tumour	(Bradley et al., 2009)	19293973
unknown	missense_variant	NM_000551.3	NM_000551.3:c.331A>G	NP_000542.1(LRG_322p1):p.(Ser111Gly)	no	no	unknown	unknown	unknown	tumour	(Bradley et al., 2009)	19293973
unknown	missense_variant	NM_000551.3	NM_000551.3:c.331A>G	NP_000542.1(LRG_322p1):p.(Ser111Gly)	no	no	unknown	unknown	unknown	tumour	(Bradley et al., 2009)	19293973
unknown	missense_variant	NM_000551.3	NM_000551.3:c.331A>G	NP_000542.1(LRG_322p1):p.(Ser111Gly)	no	no	unknown	unknown	unknown	tumour	(Bradley et al., 2009)	19293973
unknown	missense_variant	NM_000551.3	NM_000551.3:c.331A>G	NP_000542.1(LRG_322p1):p.(Ser111Gly)	no	no	HP:0005584	unknown	unknown	tumour	(Bradley et al., 2009)	19293973
unknown	missense_variant	NM_000551.3	NM_000551.3:c.233A>G	NP_000542.1(LRG_322p1):p.(Asn78Ser)	no	no	HP:0005584	unknown	unknown	tumour	(Bradley et al., 2009)	19293973
unknown	missense_variant	NM_000551.3	NM_000551.3:c.233A>G	NP_000542.1(LRG_322p1):p.(Asn78Ser)	no	no	unknown	unknown	unknown	tumour	(Bradley et al., 2009)	19293973
unknown	deletion	NM_000551.3	N/A	N/A	no	no	HP:0005584	unknown	unknown	tumour	(Bradley et al., 2009)	19293973
unknown	deletion	NM_000551.3	N/A	N/A	no	no	unknown	unknown	unknown	tumour	(Bradley et al., 2009)	19293973
unknown	deletion	NM_000551.3	N/A	N/A	no	no	unknown	unknown	unknown	tumour	(Bradley et al., 2009)	19293973
unknown	missense_variant	NM_000551.3	NM_000551.3:c.331A>G	NP_000542.1(LRG_322p1):p.(Ser111Gly)	no	no	unknown	unknown	unknown	tumour	(Bradley et al., 2009)	19293973
VHL1	missense_variant	NM_000551.3	NM_000551.3:c.292T>C	NP_000542.1(LRG_322p1):p.(Tyr98His)	no	no	HP:0009711; HP:0002666	unknown	unknown	family	(Brauch et al., 1995)	7759077
VHL12	missense_variant	NM_000551.3	NM_000551.3:c.292T>C	NP_000542.1(LRG_322p1):p.(Tyr98His)	no	no	HP:0009711; HP:0010797; HP:0002666	unknown	unknown	family	(Brauch et al., 1995)	7759077
3476	missense_variant	NM_000551.3	NM_000551.3:c.292T>C	NP_000542.1(LRG_322p1):p.(Tyr98His)	no	no	HP:0009711; HP:0010797; HP:0002666	unknown	unknown	family	(Brauch et al., 1995)	7759077
3127	missense_variant	NM_000551.3	NM_000551.3:c.292T>C	NP_000542.1(LRG_322p1):p.(Tyr98His)	no	no	HP:0009711; HP:0010797; HP:0002666	unknown	unknown	family	(Brauch et al., 1995)	7759077
VHL34	missense_variant	NM_000551.3	NM_000551.3:c.292T>C	NP_000542.1(LRG_322p1):p.(Tyr98His)	no	no	HP:0010797; HP:0005584	unknown	unknown	family	(Brauch et al., 1995)	7759077
VHL28	missense_variant	NM_000551.3	NM_000551.3:c.292T>C	NP_000542.1(LRG_322p1):p.(Tyr98His)	no	no	HP:0009711; HP:0002666	unknown	unknown	family	(Brauch et al., 1995)	7759077
VHL27	missense_variant	NM_000551.3	NM_000551.3:c.292T>C	NP_000542.1(LRG_322p1):p.(Tyr98His)	no	no	HP:0009711; HP:0010797	unknown	unknown	family	(Brauch et al., 1995)	7759077
VHL22	missense_variant	NM_000551.3	NM_000551.3:c.292T>C	NP_000542.1(LRG_322p1):p.(Tyr98His)	no	no	HP:0009711; HP:0010797; HP:0002666; HP:0005584	unknown	unknown	family	(Brauch et al., 1995)	7759077
VHL18	missense_variant	NM_000551.3	NM_000551.3:c.292T>C	NP_000542.1(LRG_322p1):p.(Tyr98His)	no	no	HP:0009711; HP:0002666	unknown	unknown	family	(Brauch et al., 1995)	7759077
VHL17	missense_variant	NM_000551.3	NM_000551.3:c.292T>C	NP_000542.1(LRG_322p1):p.(Tyr98His)	no	no	HP:0009711; HP:0010797; HP:0002666	unknown	unknown	family	(Brauch et al., 1995)	7759077
VHL16	missense_variant	NM_000551.3	NM_000551.3:c.292T>C	NP_000542.1(LRG_322p1):p.(Tyr98His)	no	no	HP:0009711; HP:0010797; HP:0002666	unknown	unknown	family	(Brauch et al., 1995)	7759077
VHL11	missense_variant	NM_000551.3	NM_000551.3:c.292T>C	NP_000542.1(LRG_322p1):p.(Tyr98His)	no	no	HP:0009711; HP:0002666	unknown	unknown	family	(Brauch et al., 1995)	7759077
VHL8	missense_variant	NM_000551.3	NM_000551.3:c.292T>C	NP_000542.1(LRG_322p1):p.(Tyr98His)	no	no	HP:0009711; HP:0002666	unknown	unknown	family	(Brauch et al., 1995)	7759077
VHL5	missense_variant	NM_000551.3	NM_000551.3:c.292T>C	NP_000542.1(LRG_322p1):p.(Tyr98His)	no	no	HP:0009711; HP:0002666	unknown	unknown	family	(Brauch et al., 1995)	7759077
VHL4	missense_variant	NM_000551.3	NM_000551.3:c.292T>C	NP_000542.1(LRG_322p1):p.(Tyr98His)	no	no	HP:0009711; HP:0002666	unknown	unknown	family	(Brauch et al., 1995)	7759077
VHL2	missense_variant	NM_000551.3	NM_000551.3:c.292T>C	NP_000542.1(LRG_322p1):p.(Tyr98His)	no	no	HP:0009711; HP:0002666	unknown	unknown	family	(Brauch et al., 1995)	7759077
1	missense_variant	NM_000551.3	NM_000551.3:c.241C>T	NP_000542.1(LRG_322p1):p.(Pro81Ser)	no	no	unknown	unknown	unknown	tumour	(Brauch et al., 1999)	10340905
1	frameshift_variant	NM_000551.3	NM_000551.3:c.418dup	NP_000542.1(LRG_322p1):p.(Leu140ProfsTer4)	no	no	HP:0010797; HP:0001737;HP:0009711	E28Y0M	F	patient	(Brieger et al., 1999)	10563480
3	duplication	NM_000551.3	NM_000551.3:c.222_225dup	NP_000542.1(LRG_322p1):p.(Phe76HisfsTer57)	no	no	HP:0005584; HP:0012443; HP:0012372 ; HP:0000107	E30Y; lk50Y	F	patient	(Brookes et al., 2013)	24062953
unknown	missense_variant	NM_000551.3	NM_000551.3:c.466T>C	NP_000542.1(LRG_322p1):p.(Tyr156His)	no	no	HP:0002666	E65Y0M	F	tumour	(Burnichon et al., 2011)	21784903
unknown	missense_variant	NM_000551.3	NM_000551.3:c.292T>C	NP_000542.1(LRG_322p1):p.(Tyr98His)	no	no	HP:0002666	E19Y0M	F	tumour	(Burnichon et al., 2011)	21784903
unknown	splice_site_variant	NM_000551.3	NM_000551.3:c.340+1G>A	NP_000542.1(LRG_322p1):p.?	no	no	HP:0002666	E30Y0M	F	tumour	(Burnichon et al., 2011)	21784903
unknown	missense_variant	NM_000551.3	NM_000551.3:c.460C>T	NP_000542.1(LRG_322p1):p.(Pro154Ser)	no	no	HP:0002668; HP:0002666	E26Y0M	M	tumour	(Burnichon et al., 2011)	21784903
unknown	missense_variant	NM_000551.3	NM_000551.3:c.467A>G	NP_000542.1(LRG_322p1):p.(Tyr156Cys)	no	no	HP:0002666	E17Y0M	M	tumour	(Burnichon et al., 2011)	21784903
unknown	missense_variant	NM_000551.3	NM_000551.3:c.482G>A	NP_000542.1(LRG_322p1):p.(Arg161Gln)	no	no	HP:0002666	E25Y0M	M	tumour	(Burnichon et al., 2011)	21784903
unknown	missense_variant	NM_000551.3	NM_000551.3:c.482G>A	NP_000542.1(LRG_322p1):p.(Arg161Gln)	no	no	HP:0002668; HP:0002666	E7Y0M	F	tumour	(Burnichon et al., 2011)	21784903
unknown	missense_variant	NM_000551.3	NM_000551.3:c.496G>T	NP_000542.1(LRG_322p1):p.(Val166Phe)	no	no	HP:0002666	E27Y0M	M	tumour	(Burnichon et al., 2011)	21784903
unknown	missense_variant	NM_000551.3	NM_000551.3:c.239G>A	NP_000542.1:p.(Ser80Asn)	no	no	HP:0002666	E22Y0M	M	tumour	(Burnichon et al., 2011)	21784903
unknown	missense_variant	NM_000551.3	NM_000551.3:c.499C>T	NP_000542.1(LRG_322p1):p.(Arg167Trp)	no	no	HP:0002666	E10Y0M	M	tumour	(Burnichon et al., 2011)	21784903
unknown	missense_variant	NM_000551.3	NM_000551.3:c.500G>A	NP_000542.1(LRG_322p1):p.(Arg167Gln)	no	no	HP:0002666	E25Y0M	M	tumour	(Burnichon et al., 2011)	21784903
unknown	missense_variant	NM_000551.3	NM_000551.3:c.500G>A	NP_000542.1(LRG_322p1):p.(Arg167Gln)	no	no	HP:0002666	E15Y0M	F	tumour	(Burnichon et al., 2011)	21784903
unknown	missense_variant	NM_000551.3	NM_000551.3:c.292T>C	NP_000542.1(LRG_322p1):p.(Tyr98His)	no	no	HP:0002666	E50Y0M	M	tumour	(Burnichon et al., 2011)	21784903
unknown	missense_variant	NM_000551.3	NM_000551.3:c.500G>A	NP_000542.1(LRG_322p1):p.(Arg167Gln)	no	no	HP:0002666	E16Y0M	F	tumour	(Burnichon et al., 2011)	21784903
unknown	missense_variant	NM_000551.3	NM_000551.3:c.533T>C	NP_000542.1(LRG_322p1):p.(Leu178Pro)	no	no	HP:0002666	E40Y0M	M	tumour	(Burnichon et al., 2011)	21784903
unknown	missense_variant	NM_000551.3	NM_000551.3:c.533T>C	NP_000542.1(LRG_322p1):p.(Leu178Pro)	no	no	HP:0002666	E13Y0M	M	tumour	(Burnichon et al., 2011)	21784903
unknown	exon_loss_variant	NM_000551.3	N/A	N/A	no	no	HP:0002666	E22Y0M	M	tumour	(Burnichon et al., 2011)	21784903
unknown	missense_variant	NM_000551.3	NM_000551.3:c.290C>T	NP_000542.1(LRG_322p1):p.(Pro97Leu)	no	no	HP:0002666	E12Y0M	M	tumour	(Burnichon et al., 2011)	21784903
unknown	missense_variant	NM_000551.3	NM_000551.3:c.244C>G	NP_000542.1(LRG_322p1):p.(Arg82Gly)	no	no	HP:0002666	E44Y0M	F	tumour	(Burnichon et al., 2011)	21784903
unknown	missense_variant	NM_000551.3	NM_000551.3:c.239G>T	NP_000542.1(LRG_322p1):p.(Ser80Ile)	no	no	HP:0002666	E33Y0M	M	tumour	(Burnichon et al., 2011)	21784903
unknown	exon_loss_variant	NM_000551.3	N/A	N/A	no	no	HP:0002666	E31Y0M	M	tumour	(Burnichon et al., 2011)	21784903
unknown	exon_loss_variant	NM_000551.3	N/A	N/A	no	no	HP:0002668	E36Y0M	F	tumour	(Burnichon et al., 2011)	21784903
unknown	stop_gained	NM_000551.3	NM_000551.3:c.525C>G	NP_000542.1(LRG_322p1):p.(Tyr175Ter)	no	no	HP:0002666	E41Y0M	M	tumour	(Burnichon et al., 2011)	21784903
unknown	missense_variant	NM_000551.3	NM_000551.3:c.533T>C	NP_000542.1(LRG_322p1):p.(Leu178Pro)	no	no	HP:0002666	E15Y0M	M	tumour	(Burnichon et al., 2011)	21784903
unknown	missense_variant	NM_000551.3	NM_000551.3:c.290C>T	NP_000542.1(LRG_322p1):p.(Pro97Leu)	no	no	HP:0002666	E10Y0M	F	tumour	(Burnichon et al., 2011)	21784903
IV	duplication	NM_000551.3	NM_000551.3:c.326_339dup	NP_000542.1(LRG_322p1):p.(Gly114SerfsTer50)	no	no	HP:0009711	E19Y; lk32Y	M	patient	(Cao et al., 2014)	25501229
III	duplication	NM_000551.3	NM_000551.3:c.326_339dup	NP_000542.1(LRG_322p1):p.(Gly114SerfsTer50)	no	no	HP:0010797	E27Y; lk28Y	M	patient	(Cao et al., 2014)	25501229
III	duplication	NM_000551.3	NM_000551.3:c.326_339dup	NP_000542.1(LRG_322p1):p.(Gly114SerfsTer50)	no	no	HP:0010797; HP:0000107	E39Y; lk52Y	F	patient	(Cao et al., 2014)	25501229
IV	duplication	NM_000551.3	NM_000551.3:c.326_339dup	NP_000542.1(LRG_322p1):p.(Gly114SerfsTer50)	no	no	HP:0005584; HP:0000107; HP:0010797	E50Y; lk63Y	M	patient	(Cao et al., 2014)	25501229
IV	duplication	NM_000551.3	NM_000551.3:c.326_339dup	NP_000542.1(LRG_322p1):p.(Gly114SerfsTer50)	no	no	HP:0000107	E33Y; lk36Y	M	patient	(Cao et al., 2014)	25501229
IV	duplication	NM_000551.3	NM_000551.3:c.326_339dup	NP_000542.1(LRG_322p1):p.(Gly114SerfsTer50)	no	no	HP:0006880	E29Y; lk40Y	F	patient	(Cao et al., 2014)	25501229
1	missense_variant	NM_000551.3	NM_000551.3:c.500G>A	NP_000542.1(LRG_322p1):p.(Arg167Gln)	no	no	HP:0002666	E34Y0M	M	patient	(Carlson et al., 2013)	23401807
11	exon_loss_variant; deletion	NM_000551.3; NM_033084.6	N/A	N/A	yes	no	HP:0006880; HP:0001737	lk31Y0M	M	patient	(Cascon et al., 2007)	17311301
1	exon_loss_variant	NM_000551.3	N/A	N/A	no	no	HP:0006880; HP:0010797; HP:0000107; HP:0005584	lk46Y0M	M	patient	(Cascon et al., 2007)	17311301
2	exon_loss_variant	NM_000551.3	N/A	N/A	no	no	HP:0006880; HP:0009711; HP:0005584	lk30Y0M	M	patient	(Cascon et al., 2007)	17311301
2	unknown	unknown	N/A	N/A	no	no	HP:0010797; HP:0001737	unknown	unknown	family	(Cascon et al., 2007)	17311301
3	exon_loss_variant	NM_000551.3	N/A	N/A	no	no	HP:0006880; HP:0002666; HP:0009711; HP:0000107; HP:0005584	lk39Y0M	F	patient	(Cascon et al., 2007)	17311301
3	unknown	unknown	N/A	N/A	no	no	HP:0010797	unknown	unknown	family	(Cascon et al., 2007)	17311301
4	exon_loss_variant	NM_000551.3	N/A	N/A	no	no	HP:0006880	lk31Y0M	M	patient	(Cascon et al., 2007)	17311301
4	unknown	unknown	N/A	N/A	no	no	HP:0005584; HP:0000107	unknown	unknown	family	(Cascon et al., 2007)	17311301
5	exon_loss_variant	NM_000551.3	N/A	N/A	no	no	HP:0009711; HP:0006880	lk13Y0M	F	patient	(Cascon et al., 2007)	17311301
16	exon_loss_variant; deletion; deletion	NM_000551.3; NM_033084.6; NM_018462.5	N/A	N/A	yes	no	HP:0010797	lk66Y0M	M	patient	(Cascon et al., 2007)	17311301
7	exon_loss_variant; deletion	NM_000551.3; NM_033084.6	N/A	N/A	yes	no	HP:0006880; HP:0009711; HP:0001737	lk25Y0M	M	patient	(Cascon et al., 2007)	17311301
8	exon_loss_variant	NM_000551.3	N/A	N/A	no	no	HP:0006880; HP:0009711; HP:0001737	lk18Y0M	F	patient	(Cascon et al., 2007)	17311301
8	unknown	unknown	N/A	N/A	no	no	HP:0005584	unknown	unknown	family	(Cascon et al., 2007)	17311301
9	exon_loss_variant	NM_000551.3	N/A	N/A	no	no	HP:0006880; HP:0005584; HP:0000107	lk44Y0M	F	patient	(Cascon et al., 2007)	17311301
10	exon_loss_variant	NM_000551.3	N/A	N/A	no	no	HP:0006880; HP:0010797; HP:0000107; HP:0001737; HP:0009711; HP:0005584	lk34Y0M	F	patient	(Cascon et al., 2007)	17311301
13	exon_loss_variant	NM_000551.3	N/A	N/A	no	no	HP:0009711; HP:0006880; HP:0005584; HP:0000107; HP:0001737	lk22Y0M	M	patient	(Cascon et al., 2007)	17311301
12	exon_loss_variant	NM_000551.3	N/A	N/A	no	no	HP:0006880; HP:0010797; HP:0000107; HP:0001737; HP:0005584	lk20Y0M	F	patient	(Cascon et al., 2007)	17311301
6	exon_loss_variant	NM_000551.3	N/A	N/A	no	no	HP:0006880; HP:0010797; HP:0000107; HP:0001737; HP:0005584	lk13Y0M	M	patient	(Cascon et al., 2007)	17311301
14	exon_loss_variant	NM_000551.3	N/A	N/A	no	no	HP:0006880; HP:0010797; HP:0002666; HP:0001737; HP:0000107	d39Y0M	M	patient	(Cascon et al., 2007)	17311301
13	unknown	unknown	N/A	N/A	no	no	HP:0001737	unknown	unknown	family	(Cascon et al., 2007)	17311301
16	unknown	unknown	N/A	N/A	no	no	HP:0006880; HP:0001737; HP:0030424	unknown	unknown	family	(Cascon et al., 2007)	17311301
18	exon_loss_variant; deletion	NM_000551.3; NM_001570.4	N/A	N/A	yes	no	HP:0009711	lk30Y0M	M	patient	(Cascon et al., 2007)	17311301
15	exon_loss_variant; deletion; deletion	NM_000551.3; NM_033084.6; NM_001570.4	N/A	N/A	yes	no	HP:0006880; HP:0010797; HP:0009711	lk35Y0M	M	patient	(Cascon et al., 2007)	17311301
17	exon_loss_variant; deletion; deletion	NM_000551.3; NM_033084.6; NM_001570.4	N/A	N/A	yes	no	HP:0006880	lk50Y0M	M	patient	(Cascon et al., 2007)	17311301
none	missense_variant	NM_000551.3	NM_000551.3:c.74C>T	NP_000542.1(LRG_322p1):p.(Pro25Leu)	no	no	HP:0002666	unknown	unknown	tumour	(Cascon et al., 2009)	19343621
none	missense_variant	NM_000551.3	NM_000551.3:c.482G>A	NP_000542.1(LRG_322p1):p.(Arg161Gln)	no	no	HP:0002666	unknown	unknown	tumour	(Cascon et al., 2009)	19343621
1	missense_variant	NM_000551.3	NM_000551.3:c.284C>G	NP_000542.1(LRG_322p1):p.(Pro95Arg)	no	no	HP:0002666; HP:0002668	E15Y0M; lk17Y0M	F	patient	(Cascon et al., 2013)	23404858
8	missense_variant	NM_000551.3	NM_000551.3:c.499C>T	NP_000542.1(LRG_322p1):p.(Arg167Trp)	no	yes	HP:0002666; HP:0002894	E14Y0M; lk26Y0M	F	patient	(Cascon et al., 2013)	23404858
3	missense_variant	NM_000551.3	NM_000551.3:c.482G>A	NP_000542.1(LRG_322p1):p.(Arg161Gln)	no	yes	HP:0002666; HP:0002668	E9Y0M	F	patient	(Cascon et al., 2013)	23404858
4	missense_variant	NM_000551.3	NM_000551.3:c.500G>A	NP_000542.1(LRG_322p1):p.(Arg167Gln)	no	no	HP:0002666; HP:0009711; HP:0006880	E12Y0M; lk13Y0M	M	patient	(Cascon et al., 2013)	23404858
5	missense_variant	NM_000551.3	NM_000551.3:c.500G>A	NP_000542.1(LRG_322p1):p.(Arg167Gln)	no	no	HP:0002666	E15Y0M	M	patient	(Cascon et al., 2013)	23404858
6	missense_variant	NM_000551.3	NM_000551.3:c.523T>A	NP_000542.1(LRG_322p1):p.(Tyr175Asn)	no	no	HP:0002666; HP:0002668	E12Y0M; lk13Y0M	M	patient	(Cascon et al., 2013)	23404858
7	missense_variant	NM_000551.3	NM_000551.3:c.499C>T	NP_000542.1(LRG_322p1):p.(Arg167Trp)	no	yes	HP:0002666	E10Y0M; lk17Y0M	M	patient	(Cascon et al., 2013)	23404858
2	missense_variant	NM_000551.3	NM_000551.3:c.482G>A	NP_000542.1(LRG_322p1):p.(Arg161Gln)	no	yes	HP:0002666	E18Y0M	F	patient	(Cascon et al., 2013)	23404858
3	missense_variant	NM_000551.3	NM_000551.3:c.242C>T	NP_000542.1(LRG_322p1):p.(Pro81Leu)	no	no	HP:0002668	E35Y0M	unknown	patient	(Castellano et al., 2006)	17102082
1	missense_variant	NM_000551.3	NM_000551.3:c.277G>T	NP_000542.1(LRG_322p1):p.(Gly93Cys)	no	no	HP:0002666	E31Y0M	unknown	patient	(Castellano et al., 2006)	17102082
2	missense_variant	NM_000551.3	NM_000551.3:c.256C>G	NP_000542.1(LRG_322p1):p.(Pro86Ala)	no	no	HP:0002666	E9Y0M	unknown	patient	(Castellano et al., 2006)	17102082
1	missense_variant	NM_000551.3	NM_000551.3:c.257C>T	NP_000542.1(LRG_322p1):p.(Pro86Leu)	no	yes	HP:0006880; HP:0009711	E32Y0M	M	patient	(Catapano et al., 2005)	15918937
2	missense_variant	NM_000551.3	NM_000551.3:c.499C>T	NP_000542.1(LRG_322p1):p.(Arg167Trp)	no	no	none	unknown	F	patient	(Catapano et al., 2005)	15918937
2	missense_variant	NM_000551.3	NM_000551.3:c.499C>T	NP_000542.1(LRG_322p1):p.(Arg167Trp)	no	no	HP:0006880	E45Y0M	F	patient	(Catapano et al., 2005)	15918937
1	missense_variant	NM_000551.3	NM_000551.3:c.482G>A	NP_000542.1(LRG_322p1):p.(Arg161Gln)	no	no	HP:0006748	E23Y0M	F	patient	(Catli et al., 2012)	23427520
1	missense_variant	NM_000551.3	NM_000551.3:c.482G>A	NP_000542.1(LRG_322p1):p.(Arg161Gln)	no	no	HP:0002666; HP:0009711	E10Y0M; lk16Y0M	M	patient	(Catli et al., 2012)	23427520
2	unknown	N/A	N/A	N/A	no	no	HP:0006880; HP:0005584	d36Y0M	M	patient	(Chacon-Camacho et al., 2010)	20447124
3	frameshift_variant	NM_000551.3	NM_000551.3:c.298dup	NP_000542.1:p.(Thr100AsnfsTer32)	no	no	HP:0009711	lk20Y0M	F	patient	(Chacon-Camacho et al., 2010)	20447124
2	missense_variant	NM_000551.3	NM_000551.3:c.266T>C	NP_000542.1(LRG_322p1):p.(Leu89Pro)	no	no	HP:0006880	lk23Y0M	F	patient	(Chacon-Camacho et al., 2010)	20447124
2	unknown	N/A	N/A	N/A	no	no	HP:0006880	lk50Y0M	M	patient	(Chacon-Camacho et al., 2010)	20447124
1	unknown	N/A	N/A	N/A	no	no	HP:0006880; HP:0009711; HP:0010797	d32Y0M	F	patient	(Chacon-Camacho et al., 2010)	20447124
1	unknown	N/A	N/A	N/A	no	no	HP:0010797; HP:0009711; HP:0009726	d34Y0M	F	patient	(Chacon-Camacho et al., 2010)	20447124
1	missense_variant	NM_000551.3	NM_000551.3:c.245G>C	NP_000542.1(LRG_322p1):p.(Arg82Pro)	no	no	HP:0006880; HP:0009711; HP:0005584	lk35Y0M	F	patient	(Chacon-Camacho et al., 2010)	20447124
1	unknown	N/A	N/A	N/A	no	no	HP:0010797; HP:0009711; HP:0009726	d32Y0M	F	patient	(Chacon-Camacho et al., 2010)	20447124
1	missense_variant	NM_000551.3	NM_000551.3:c.245G>C	NP_000542.1(LRG_322p1):p.(Arg82Pro)	no	no	HP:0006880; HP:0009711	lk28Y0M	M	patient	(Chacon-Camacho et al., 2010)	20447124
1	missense_variant	NM_000551.3	NM_000551.3:c.245G>C	NP_000542.1(LRG_322p1):p.(Arg82Pro)	no	no	HP:0007722	lk4Y0M	M	patient	(Chacon-Camacho et al., 2010)	20447124
1	missense_variant	NM_000551.3	NM_000551.3:c.245G>C	NP_000542.1(LRG_322p1):p.(Arg82Pro)	no	no	unknown	unknown	F	patient	(Chacon-Camacho et al., 2010)	20447124
1	missense_variant	NM_000551.3	NM_000551.3:c.245G>C	NP_000542.1(LRG_322p1):p.(Arg82Pro)	no	no	unknown	unknown	M	patient	(Chacon-Camacho et al., 2010)	20447124
2	unknown	N/A	N/A	N/A	no	no	HP:0006880	d53Y0M	M	patient	(Chacon-Camacho et al., 2010)	20447124
1	missense_variant	NM_000551.3	NM_000551.3:c.245G>C	NP_000542.1(LRG_322p1):p.(Arg82Pro)	no	no	HP:0006880; HP:0009711; HP:0005584; HP:0002666	lk32Y0M	M	patient	(Chacon-Camacho et al., 2010)	20447124
2	missense_variant	NM_000551.3	NM_000551.3:c.266T>C	NP_000542.1(LRG_322p1):p.(Leu89Pro)	no	no	HP:0009713	lk36Y0M	F	patient	(Chacon-Camacho et al., 2010)	20447124
1	missense_variant	NM_000551.3	NM_000551.3:c.191G>C	NP_000542.1(LRG_322p1):p.(Arg64Pro)	no	no	HP:0002666; HP:0001085	E7Y0M; lk7Y0M	F	patient	(Chan et al., 2018)	30455982
unknown	exon_loss_variant	NM_000551.3	N/A	N/A	no	no	HP:0010797; HP:0009711	E18Y0M	F	patient	(Chatha et al., 2001)	11273887
unknown	exon_loss_variant	NM_000551.3	N/A	N/A	no	no	HP:0000107; HP:0001737	E31Y0M; lk33Y0M	F	patient	(Chatha et al., 2001)	11273887
2693	inframe_deletion	NM_000551.3	NM_000551.3:c.227_229del	NP_000542.1(LRG_322p1):p.(Phe76del)	no	no	HP:0009711; HP:0010797; HP:0005584	unknown	unknown	family	(Chen et al., 1995)	7728151
2956	inframe_deletion	NM_000551.3	NM_000551.3:c.227_229del	NP_000542.1(LRG_322p1):p.(Phe76del)	no	no	HP:0009711; HP:0010797; HP:0005584	unknown	unknown	family	(Chen et al., 1995)	7728151
2753	missense_variant	NM_000551.3	NM_000551.3:c.217C>T	NP_000542.1(LRG_322p1):p.(Gln73Ter)	no	no	HP:0009711; HP:0010797; HP:0005584	unknown	unknown	family	(Chen et al., 1995)	7728151
2753	missense_variant	NM_000551.3	NM_000551.3:c.217C>T	NP_000542.1(LRG_322p1):p.(Gln73Ter)	no	no	HP:0009711; HP:0010797; HP:0005584	unknown	unknown	family	(Chen et al., 1995)	7728151
2753	missense_variant	NM_000551.3	NM_000551.3:c.217C>T	NP_000542.1(LRG_322p1):p.(Gln73Ter)	no	no	HP:0009711; HP:0010797; HP:0005584	unknown	unknown	family	(Chen et al., 1995)	7728151
2753	missense_variant	NM_000551.3	NM_000551.3:c.217C>T	NP_000542.1(LRG_322p1):p.(Gln73Ter)	no	no	HP:0009711; HP:0010797; HP:0005584	unknown	unknown	family	(Chen et al., 1995)	7728151
2753	missense_variant	NM_000551.3	NM_000551.3:c.217C>T	NP_000542.1(LRG_322p1):p.(Gln73Ter)	no	no	HP:0009711; HP:0010797; HP:0005584	unknown	unknown	family	(Chen et al., 1995)	7728151
2753	missense_variant	NM_000551.3	NM_000551.3:c.217C>T	NP_000542.1(LRG_322p1):p.(Gln73Ter)	no	no	HP:0009711; HP:0010797; HP:0005584	unknown	unknown	family	(Chen et al., 1995)	7728151
2956	inframe_deletion	NM_000551.3	NM_000551.3:c.227_229del	NP_000542.1(LRG_322p1):p.(Phe76del)	no	no	HP:0009711; HP:0010797; HP:0005584	unknown	unknown	family	(Chen et al., 1995)	7728151
2693	inframe_deletion	NM_000551.3	NM_000551.3:c.227_229del	NP_000542.1(LRG_322p1):p.(Phe76del)	no	no	HP:0009711; HP:0010797; HP:0005584	unknown	unknown	family	(Chen et al., 1995)	7728151
2956	inframe_deletion	NM_000551.3	NM_000551.3:c.227_229del	NP_000542.1(LRG_322p1):p.(Phe76del)	no	no	HP:0009711; HP:0010797; HP:0005584	unknown	unknown	family	(Chen et al., 1995)	7728151
2956	inframe_deletion	NM_000551.3	NM_000551.3:c.227_229del	NP_000542.1(LRG_322p1):p.(Phe76del)	no	no	HP:0009711; HP:0010797; HP:0005584	unknown	unknown	family	(Chen et al., 1995)	7728151
2956	inframe_deletion	NM_000551.3	NM_000551.3:c.227_229del	NP_000542.1(LRG_322p1):p.(Phe76del)	no	no	HP:0009711; HP:0010797; HP:0005584	unknown	unknown	family	(Chen et al., 1995)	7728151
2956	inframe_deletion	NM_000551.3	NM_000551.3:c.227_229del	NP_000542.1(LRG_322p1):p.(Phe76del)	no	no	HP:0009711; HP:0010797; HP:0005584	unknown	unknown	family	(Chen et al., 1995)	7728151
2693	inframe_deletion	NM_000551.3	NM_000551.3:c.227_229del	NP_000542.1(LRG_322p1):p.(Phe76del)	no	no	HP:0009711; HP:0010797; HP:0005584	unknown	unknown	family	(Chen et al., 1995)	7728151
2693	inframe_deletion	NM_000551.3	NM_000551.3:c.227_229del	NP_000542.1(LRG_322p1):p.(Phe76del)	no	no	HP:0009711; HP:0010797; HP:0005584	unknown	unknown	family	(Chen et al., 1995)	7728151
2693	inframe_deletion	NM_000551.3	NM_000551.3:c.227_229del	NP_000542.1(LRG_322p1):p.(Phe76del)	no	no	HP:0009711; HP:0010797; HP:0005584	unknown	unknown	family	(Chen et al., 1995)	7728151
2693	inframe_deletion	NM_000551.3	NM_000551.3:c.227_229del	NP_000542.1(LRG_322p1):p.(Phe76del)	no	no	HP:0009711; HP:0010797; HP:0005584	unknown	unknown	family	(Chen et al., 1995)	7728151
2753	missense_variant	NM_000551.3	NM_000551.3:c.217C>T	NP_000542.1(LRG_322p1):p.(Gln73Ter)	no	no	HP:0009711; HP:0010797; HP:0005584	unknown	unknown	family	(Chen et al., 1995)	7728151
2956	inframe_deletion	NM_000551.3	NM_000551.3:c.227_229del	NP_000542.1(LRG_322p1):p.(Phe76del)	no	no	HP:0009711; HP:0010797; HP:0005584	unknown	unknown	family	(Chen et al., 1995)	7728151
4325	missense_variant	NM_000551.3	NM_000551.3:c.194C>G	NP_000542.1(LRG_322p1):p.(Ser65Trp)	no	no	HP:0009711; HP:0010797	unknown	unknown	family	(Chen et al., 1995)	7728151
3682b	missense_variant	NM_000551.3	NM_000551.3:c.226T>A	NP_000542.1(LRG_322p1):p.(Phe76Ile)	no	no	HP:0010797	unknown	unknown	patient	(Chen et al., 1995)	7728151
4325	missense_variant	NM_000551.3	NM_000551.3:c.194C>G	NP_000542.1(LRG_322p1):p.(Ser65Trp)	no	no	HP:0009711; HP:0010797	unknown	unknown	family	(Chen et al., 1995)	7728151
4485	missense_variant	NM_000551.3	NM_000551.3:c.473T>C	NP_000542.1(LRG_322p1):p.(Leu158Pro)	no	no	HP:0009711; HP:0010797; HP:0005584; HP:0002666	unknown	unknown	family	(Chen et al., 1995)	7728151
4485	missense_variant	NM_000551.3	NM_000551.3:c.473T>C	NP_000542.1(LRG_322p1):p.(Leu158Pro)	no	no	HP:0009711; HP:0010797; HP:0005584; HP:0002666	unknown	unknown	family	(Chen et al., 1995)	7728151
4485	missense_variant	NM_000551.3	NM_000551.3:c.473T>C	NP_000542.1(LRG_322p1):p.(Leu158Pro)	no	no	HP:0009711; HP:0010797; HP:0005584; HP:0002666	unknown	unknown	family	(Chen et al., 1995)	7728151
4485	missense_variant	NM_000551.3	NM_000551.3:c.473T>C	NP_000542.1(LRG_322p1):p.(Leu158Pro)	no	no	HP:0009711; HP:0010797; HP:0005584; HP:0002666	unknown	unknown	family	(Chen et al., 1995)	7728151
4485	missense_variant	NM_000551.3	NM_000551.3:c.473T>C	NP_000542.1(LRG_322p1):p.(Leu158Pro)	no	no	HP:0009711; HP:0010797; HP:0005584; HP:0002666	unknown	unknown	family	(Chen et al., 1995)	7728151
4485	missense_variant	NM_000551.3	NM_000551.3:c.473T>C	NP_000542.1(LRG_322p1):p.(Leu158Pro)	no	no	HP:0009711; HP:0010797; HP:0005584; HP:0002666	unknown	unknown	family	(Chen et al., 1995)	7728151
4485	missense_variant	NM_000551.3	NM_000551.3:c.473T>C	NP_000542.1(LRG_322p1):p.(Leu158Pro)	no	no	HP:0009711; HP:0010797; HP:0005584; HP:0002666	unknown	unknown	family	(Chen et al., 1995)	7728151
4485	missense_variant	NM_000551.3	NM_000551.3:c.473T>C	NP_000542.1(LRG_322p1):p.(Leu158Pro)	no	no	HP:0009711; HP:0010797; HP:0005584; HP:0002666	unknown	unknown	family	(Chen et al., 1995)	7728151
4485	missense_variant	NM_000551.3	NM_000551.3:c.473T>C	NP_000542.1(LRG_322p1):p.(Leu158Pro)	no	no	HP:0009711; HP:0010797; HP:0005584; HP:0002666	unknown	unknown	family	(Chen et al., 1995)	7728151
4485	missense_variant	NM_000551.3	NM_000551.3:c.473T>C	NP_000542.1(LRG_322p1):p.(Leu158Pro)	no	no	HP:0009711; HP:0010797; HP:0005584; HP:0002666	unknown	unknown	family	(Chen et al., 1995)	7728151
4485	missense_variant	NM_000551.3	NM_000551.3:c.473T>C	NP_000542.1(LRG_322p1):p.(Leu158Pro)	no	no	HP:0009711; HP:0010797; HP:0005584; HP:0002666	unknown	unknown	family	(Chen et al., 1995)	7728151
4485	missense_variant	NM_000551.3	NM_000551.3:c.473T>C	NP_000542.1(LRG_322p1):p.(Leu158Pro)	no	no	HP:0009711; HP:0010797; HP:0005584; HP:0002666	unknown	unknown	family	(Chen et al., 1995)	7728151
4422	missense_variant	NM_000551.3	NM_000551.3:c.482G>A	NP_000542.1(LRG_322p1):p.(Arg161Gln)	no	no	HP:0009711; HP:0002666; HP:0005584	unknown	unknown	patient	(Chen et al., 1995)	7728151
3699	missense_variant	NM_000551.3	NM_000551.3:c.499C>T	NP_000542.1(LRG_322p1):p.(Arg167Trp)	no	no	HP:0009711	unknown	unknown	patient	(Chen et al., 1995)	7728151
3314	missense_variant	NM_000551.3	NM_000551.3:c.533T>C	NP_000542.1(LRG_322p1):p.(Leu178Pro)	no	no	HP:0009711; HP:0010797; HP:0005584	unknown	unknown	family	(Chen et al., 1995)	7728151
3314	missense_variant	NM_000551.3	NM_000551.3:c.533T>C	NP_000542.1(LRG_322p1):p.(Leu178Pro)	no	no	HP:0009711; HP:0010797; HP:0005584	unknown	unknown	family	(Chen et al., 1995)	7728151
3314	missense_variant	NM_000551.3	NM_000551.3:c.533T>C	NP_000542.1(LRG_322p1):p.(Leu178Pro)	no	no	HP:0009711; HP:0010797; HP:0005584	unknown	unknown	family	(Chen et al., 1995)	7728151
4419	missense_variant	NM_000551.3	NM_000551.3:c.533T>C	NP_000542.1(LRG_322p1):p.(Leu178Pro)	no	no	HP:0009711	unknown	unknown	patient	(Chen et al., 1995)	7728151
4403	missense_variant	NM_000551.3	NM_000551.3:c.533T>C	NP_000542.1(LRG_322p1):p.(Leu178Pro)	no	no	HP:0010797; HP:0005584	unknown	unknown	family	(Chen et al., 1995)	7728151
4403	missense_variant	NM_000551.3	NM_000551.3:c.533T>C	NP_000542.1(LRG_322p1):p.(Leu178Pro)	no	no	HP:0010797; HP:0005584	unknown	unknown	family	(Chen et al., 1995)	7728151
4403	missense_variant	NM_000551.3	NM_000551.3:c.533T>C	NP_000542.1(LRG_322p1):p.(Leu178Pro)	no	no	HP:0010797; HP:0005584	unknown	unknown	family	(Chen et al., 1995)	7728151
4403	missense_variant	NM_000551.3	NM_000551.3:c.533T>C	NP_000542.1(LRG_322p1):p.(Leu178Pro)	no	no	HP:0010797; HP:0005584	unknown	unknown	family	(Chen et al., 1995)	7728151
3708	missense_variant	NM_000551.3	NM_000551.3:c.551T>C	NP_000542.1(LRG_322p1):p.(Leu184Pro)	no	no	HP:0010797; HP:0005584	unknown	unknown	patient	(Chen et al., 1995)	7728151
3708	missense_variant	NM_000551.3	NM_000551.3:c.551T>C	NP_000542.1(LRG_322p1):p.(Leu184Pro)	no	no	HP:0005584	unknown	unknown	patient	(Chen et al., 1995)	7728151
2956	inframe_deletion	NM_000551.3	NM_000551.3:c.227_229del	NP_000542.1(LRG_322p1):p.(Phe76del)	no	no	HP:0009711; HP:0010797; HP:0005584	unknown	unknown	family	(Chen et al., 1995)	7728151
3682b	missense_variant	NM_000551.3	NM_000551.3:c.226T>A	NP_000542.1(LRG_322p1):p.(Phe76Ile)	no	no	HP:0010797	unknown	unknown	patient	(Chen et al., 1995)	7728151
4325	missense_variant	NM_000551.3	NM_000551.3:c.194C>G	NP_000542.1(LRG_322p1):p.(Ser65Trp)	no	no	HP:0009711; HP:0010797	unknown	unknown	family	(Chen et al., 1995)	7728151
4325	missense_variant	NM_000551.3	NM_000551.3:c.194C>G	NP_000542.1(LRG_322p1):p.(Ser65Trp)	no	no	HP:0009711; HP:0010797	unknown	unknown	family	(Chen et al., 1995)	7728151
4389	missense_variant	NM_000551.3	NM_000551.3:c.232A>C	NP_000542.1(LRG_322p1):p.(Asn78His)	no	no	HP:0009711; HP:0010797; HP:0005584	unknown	unknown	patient	(Chen et al., 1995)	7728151
1239	missense_variant	NM_000551.3	NM_000551.3:c.351G>T	NP_000542.1(LRG_322p1):p.(Trp117Cys)	no	no	HP:0009711; HP:0010797; HP:0005584	unknown	unknown	family	(Chen et al., 1995)	7728151
4327	missense_variant	NM_000551.3	NM_000551.3:c.233A>G	NP_000542.1(LRG_322p1):p.(Asn78Ser)	no	no	HP:0010797	unknown	unknown	patient	(Chen et al., 1995)	7728151
4485	missense_variant	NM_000551.3	NM_000551.3:c.473T>C	NP_000542.1(LRG_322p1):p.(Leu158Pro)	no	no	HP:0009711; HP:0010797; HP:0005584; HP:0002666	unknown	unknown	family	(Chen et al., 1995)	7728151
1239	missense_variant	NM_000551.3	NM_000551.3:c.351G>T	NP_000542.1(LRG_322p1):p.(Trp117Cys)	no	no	HP:0009711; HP:0010797; HP:0005584	unknown	unknown	family	(Chen et al., 1995)	7728151
1239	missense_variant	NM_000551.3	NM_000551.3:c.351G>T	NP_000542.1(LRG_322p1):p.(Trp117Cys)	no	no	HP:0009711; HP:0010797; HP:0005584	unknown	unknown	family	(Chen et al., 1995)	7728151
1239	missense_variant	NM_000551.3	NM_000551.3:c.351G>T	NP_000542.1(LRG_322p1):p.(Trp117Cys)	no	no	HP:0009711; HP:0010797; HP:0005584	unknown	unknown	family	(Chen et al., 1995)	7728151
1239	missense_variant	NM_000551.3	NM_000551.3:c.351G>T	NP_000542.1(LRG_322p1):p.(Trp117Cys)	no	no	HP:0009711; HP:0010797; HP:0005584	unknown	unknown	family	(Chen et al., 1995)	7728151
1239	missense_variant	NM_000551.3	NM_000551.3:c.351G>T	NP_000542.1(LRG_322p1):p.(Trp117Cys)	no	no	HP:0009711; HP:0010797; HP:0005584	unknown	unknown	family	(Chen et al., 1995)	7728151
1239	missense_variant	NM_000551.3	NM_000551.3:c.351G>T	NP_000542.1(LRG_322p1):p.(Trp117Cys)	no	no	HP:0009711; HP:0010797; HP:0005584	unknown	unknown	family	(Chen et al., 1995)	7728151
1239	missense_variant	NM_000551.3	NM_000551.3:c.351G>T	NP_000542.1(LRG_322p1):p.(Trp117Cys)	no	no	HP:0009711; HP:0010797; HP:0005584	unknown	unknown	family	(Chen et al., 1995)	7728151
4410	inframe_insertion	NM_000551.3	NM_000551.3:c.386_387insAGA	NP_000542.1(LRG_322p1):p.(Leu129_Val130insGlu)	no	no	HP:0009711; HP:0010797; HP:0005584	unknown	unknown	patient	(Chen et al., 1995)	7728151
3710	stop_gained	NM_000551.3	NM_000551.3:c.404T>A	NP_000542.1(LRG_322p1):p.(Leu135Ter)	no	no	HP:0009711; HP:0010797; HP:0005584	unknown	unknown	family	(Chen et al., 1995)	7728151
3710	stop_gained	NM_000551.3	NM_000551.3:c.404T>A	NP_000542.1(LRG_322p1):p.(Leu135Ter)	no	no	HP:0009711; HP:0010797; HP:0005584	unknown	unknown	family	(Chen et al., 1995)	7728151
3710	stop_gained	NM_000551.3	NM_000551.3:c.404T>A	NP_000542.1(LRG_322p1):p.(Leu135Ter)	no	no	HP:0009711; HP:0010797; HP:0005584	unknown	unknown	family	(Chen et al., 1995)	7728151
3710	stop_gained	NM_000551.3	NM_000551.3:c.404T>A	NP_000542.1(LRG_322p1):p.(Leu135Ter)	no	no	HP:0009711; HP:0010797; HP:0005584	unknown	unknown	family	(Chen et al., 1995)	7728151
3710	stop_gained	NM_000551.3	NM_000551.3:c.404T>A	NP_000542.1(LRG_322p1):p.(Leu135Ter)	no	no	HP:0009711; HP:0010797; HP:0005584	unknown	unknown	family	(Chen et al., 1995)	7728151
3710	stop_gained	NM_000551.3	NM_000551.3:c.404T>A	NP_000542.1(LRG_322p1):p.(Leu135Ter)	no	no	HP:0009711; HP:0010797; HP:0005584	unknown	unknown	family	(Chen et al., 1995)	7728151
4408	missense_variant	NM_000551.3	NM_000551.3:c.473T>C	NP_000542.1(LRG_322p1):p.(Leu158Pro)	no	no	HP:0009711; HP:0010797; HP:0005584	unknown	unknown	family	(Chen et al., 1995)	7728151
4408	missense_variant	NM_000551.3	NM_000551.3:c.473T>C	NP_000542.1(LRG_322p1):p.(Leu158Pro)	no	no	HP:0009711; HP:0010797; HP:0005584	unknown	unknown	family	(Chen et al., 1995)	7728151
4408	missense_variant	NM_000551.3	NM_000551.3:c.473T>C	NP_000542.1(LRG_322p1):p.(Leu158Pro)	no	no	HP:0009711; HP:0010797; HP:0005584	unknown	unknown	family	(Chen et al., 1995)	7728151
4408	missense_variant	NM_000551.3	NM_000551.3:c.473T>C	NP_000542.1(LRG_322p1):p.(Leu158Pro)	no	no	HP:0009711; HP:0010797; HP:0005584	unknown	unknown	family	(Chen et al., 1995)	7728151
4408	missense_variant	NM_000551.3	NM_000551.3:c.473T>C	NP_000542.1(LRG_322p1):p.(Leu158Pro)	no	no	HP:0009711; HP:0010797; HP:0005584	unknown	unknown	family	(Chen et al., 1995)	7728151
4408	missense_variant	NM_000551.3	NM_000551.3:c.473T>C	NP_000542.1(LRG_322p1):p.(Leu158Pro)	no	no	HP:0009711; HP:0010797; HP:0005584	unknown	unknown	family	(Chen et al., 1995)	7728151
4408	missense_variant	NM_000551.3	NM_000551.3:c.473T>C	NP_000542.1(LRG_322p1):p.(Leu158Pro)	no	no	HP:0009711; HP:0010797; HP:0005584	unknown	unknown	family	(Chen et al., 1995)	7728151
4408	missense_variant	NM_000551.3	NM_000551.3:c.473T>C	NP_000542.1(LRG_322p1):p.(Leu158Pro)	no	no	HP:0009711; HP:0010797; HP:0005584	unknown	unknown	family	(Chen et al., 1995)	7728151
4408	missense_variant	NM_000551.3	NM_000551.3:c.473T>C	NP_000542.1(LRG_322p1):p.(Leu158Pro)	no	no	HP:0009711; HP:0010797; HP:0005584	unknown	unknown	family	(Chen et al., 1995)	7728151
4408	missense_variant	NM_000551.3	NM_000551.3:c.473T>C	NP_000542.1(LRG_322p1):p.(Leu158Pro)	no	no	HP:0009711; HP:0010797; HP:0005584	unknown	unknown	family	(Chen et al., 1995)	7728151
4408	missense_variant	NM_000551.3	NM_000551.3:c.473T>C	NP_000542.1(LRG_322p1):p.(Leu158Pro)	no	no	HP:0009711; HP:0010797; HP:0005584	unknown	unknown	family	(Chen et al., 1995)	7728151
4408	missense_variant	NM_000551.3	NM_000551.3:c.473T>C	NP_000542.1(LRG_322p1):p.(Leu158Pro)	no	no	HP:0009711; HP:0010797; HP:0005584	unknown	unknown	family	(Chen et al., 1995)	7728151
4408	missense_variant	NM_000551.3	NM_000551.3:c.473T>C	NP_000542.1(LRG_322p1):p.(Leu158Pro)	no	no	HP:0009711; HP:0010797; HP:0005584	unknown	unknown	family	(Chen et al., 1995)	7728151
4408	missense_variant	NM_000551.3	NM_000551.3:c.473T>C	NP_000542.1(LRG_322p1):p.(Leu158Pro)	no	no	HP:0009711; HP:0010797; HP:0005584	unknown	unknown	family	(Chen et al., 1995)	7728151
1239	missense_variant	NM_000551.3	NM_000551.3:c.351G>T	NP_000542.1(LRG_322p1):p.(Trp117Cys)	no	no	HP:0009711; HP:0010797; HP:0005584	unknown	unknown	family	(Chen et al., 1995)	7728151
4327	missense_variant	NM_000551.3	NM_000551.3:c.233A>G	NP_000542.1(LRG_322p1):p.(Asn78Ser)	no	no	HP:0010797; HP:0005584	unknown	unknown	patient	(Chen et al., 1995)	7728151
1239	missense_variant	NM_000551.3	NM_000551.3:c.351G>T	NP_000542.1(LRG_322p1):p.(Trp117Cys)	no	no	HP:0009711; HP:0010797; HP:0005584	unknown	unknown	family	(Chen et al., 1995)	7728151
3759	stop_gained	NM_000551.3	NM_000551.3:c.336C>A	NP_000542.1(LRG_322p1):p.(Tyr112Ter)	no	no	HP:0009711; HP:0010797; HP:0005584	unknown	unknown	family	(Chen et al., 1995)	7728151
4327	missense_variant	NM_000551.3	NM_000551.3:c.233A>G	NP_000542.1(LRG_322p1):p.(Asn78Ser)	no	no	HP:0010797	unknown	unknown	patient	(Chen et al., 1995)	7728151
3101	missense_variant	NM_000551.3	NM_000551.3:c.233A>C	NP_000542.1(LRG_322p1):p.(Asn78Thr)	no	no	HP:0009711; HP:0010797	unknown	unknown	family	(Chen et al., 1995)	7728151
3101	missense_variant	NM_000551.3	NM_000551.3:c.233A>C	NP_000542.1(LRG_322p1):p.(Asn78Thr)	no	no	HP:0009711; HP:0010797	unknown	unknown	family	(Chen et al., 1995)	7728151
3101	missense_variant	NM_000551.3	NM_000551.3:c.233A>C	NP_000542.1(LRG_322p1):p.(Asn78Thr)	no	no	HP:0009711; HP:0010797	unknown	unknown	family	(Chen et al., 1995)	7728151
3630	missense_variant	NM_000551.3	NM_000551.3:c.239G>T	NP_000542.1(LRG_322p1):p.(Ser80Ile)	no	no	HP:0009711; HP:0010797	unknown	unknown	patient	(Chen et al., 1995)	7728151
4416	missense_variant	NM_000551.3	NM_000551.3:c.256C>G	NP_000542.1(LRG_322p1):p.(Pro86Ala)	no	no	HP:0009711	unknown	unknown	patient	(Chen et al., 1995)	7728151
2612	missense_variant	NM_000551.3	NM_000551.3:c.257C>T	NP_000542.1(LRG_322p1):p.(Pro86Leu)	no	no	HP:0009711; HP:0010797; HP:0005584	unknown	unknown	family	(Chen et al., 1995)	7728151
2612	missense_variant	NM_000551.3	NM_000551.3:c.257C>T	NP_000542.1(LRG_322p1):p.(Pro86Leu)	no	no	HP:0009711; HP:0010797; HP:0005584	unknown	unknown	family	(Chen et al., 1995)	7728151
2612	missense_variant	NM_000551.3	NM_000551.3:c.257C>T	NP_000542.1(LRG_322p1):p.(Pro86Leu)	no	no	HP:0009711; HP:0010797; HP:0005584	unknown	unknown	family	(Chen et al., 1995)	7728151
2612	missense_variant	NM_000551.3	NM_000551.3:c.257C>T	NP_000542.1(LRG_322p1):p.(Pro86Leu)	no	no	HP:0009711; HP:0010797; HP:0005584	unknown	unknown	family	(Chen et al., 1995)	7728151
2612	missense_variant	NM_000551.3	NM_000551.3:c.257C>T	NP_000542.1(LRG_322p1):p.(Pro86Leu)	no	no	HP:0009711; HP:0010797; HP:0005584	unknown	unknown	family	(Chen et al., 1995)	7728151
2612	missense_variant	NM_000551.3	NM_000551.3:c.257C>T	NP_000542.1(LRG_322p1):p.(Pro86Leu)	no	no	HP:0009711; HP:0010797; HP:0005584	unknown	unknown	family	(Chen et al., 1995)	7728151
2612	missense_variant	NM_000551.3	NM_000551.3:c.257C>T	NP_000542.1(LRG_322p1):p.(Pro86Leu)	no	no	HP:0009711; HP:0010797; HP:0005584	unknown	unknown	family	(Chen et al., 1995)	7728151
3568	missense_variant	NM_000551.3	NM_000551.3:c.257C>T	NP_000542.1(LRG_322p1):p.(Pro86Leu)	no	no	HP:0009711; HP:0010797; HP:0005584	unknown	unknown	family	(Chen et al., 1995)	7728151
3568	missense_variant	NM_000551.3	NM_000551.3:c.257C>T	NP_000542.1(LRG_322p1):p.(Pro86Leu)	no	no	HP:0009711; HP:0010797; HP:0005584	unknown	unknown	family	(Chen et al., 1995)	7728151
3568	missense_variant	NM_000551.3	NM_000551.3:c.257C>T	NP_000542.1(LRG_322p1):p.(Pro86Leu)	no	no	HP:0009711; HP:0010797; HP:0005584	unknown	unknown	family	(Chen et al., 1995)	7728151
3568	missense_variant	NM_000551.3	NM_000551.3:c.257C>T	NP_000542.1(LRG_322p1):p.(Pro86Leu)	no	no	HP:0009711; HP:0010797; HP:0005584	unknown	unknown	family	(Chen et al., 1995)	7728151
3568	missense_variant	NM_000551.3	NM_000551.3:c.257C>T	NP_000542.1(LRG_322p1):p.(Pro86Leu)	no	no	HP:0009711; HP:0010797; HP:0005584	unknown	unknown	family	(Chen et al., 1995)	7728151
1255	missense_variant	NM_000551.3	NM_000551.3:c.262T>A	NP_000542.1(LRG_322p1):p.(Trp88Arg)	no	no	HP:0009711; HP:0010797; HP:0005584	unknown	unknown	patient	(Chen et al., 1995)	7728151
1255	missense_variant	NM_000551.3	NM_000551.3:c.262T>A	NP_000542.1(LRG_322p1):p.(Trp88Arg)	no	no	HP:0009711; HP:0010797; HP:0005584	unknown	unknown	patient	(Chen et al., 1995)	7728151
1255	missense_variant	NM_000551.3	NM_000551.3:c.262T>A	NP_000542.1(LRG_322p1):p.(Trp88Arg)	no	no	HP:0009711; HP:0010797	unknown	unknown	patient	(Chen et al., 1995)	7728151
3315	missense_variant	NM_000551.3	NM_000551.3:c.332G>A	NP_000542.1(LRG_322p1):p.(Ser111Asn)	no	no	HP:0009711; HP:0010797; HP:0005584	unknown	unknown	family	(Chen et al., 1995)	7728151
3315	missense_variant	NM_000551.3	NM_000551.3:c.332G>A	NP_000542.1(LRG_322p1):p.(Ser111Asn)	no	no	HP:0009711; HP:0010797; HP:0005584	unknown	unknown	family	(Chen et al., 1995)	7728151
3315	missense_variant	NM_000551.3	NM_000551.3:c.332G>A	NP_000542.1(LRG_322p1):p.(Ser111Asn)	no	no	HP:0009711; HP:0010797; HP:0005584	unknown	unknown	family	(Chen et al., 1995)	7728151
3315	missense_variant	NM_000551.3	NM_000551.3:c.332G>A	NP_000542.1(LRG_322p1):p.(Ser111Asn)	no	no	HP:0009711; HP:0010797; HP:0005584	unknown	unknown	family	(Chen et al., 1995)	7728151
4401	missense_variant	NM_000551.3	NM_000551.3:c.333C>G	NP_000542.1(LRG_322p1):p.(Ser111Arg)	no	no	HP:0010797	unknown	unknown	patient	(Chen et al., 1995)	7728151
3759	stop_gained	NM_000551.3	NM_000551.3:c.336C>A	NP_000542.1(LRG_322p1):p.(Tyr112Ter)	no	no	HP:0009711; HP:0010797; HP:0005584	unknown	unknown	family	(Chen et al., 1995)	7728151
3759	stop_gained	NM_000551.3	NM_000551.3:c.336C>A	NP_000542.1(LRG_322p1):p.(Tyr112Ter)	no	no	HP:0009711; HP:0010797; HP:0005584	unknown	unknown	family	(Chen et al., 1995)	7728151
3759	stop_gained	NM_000551.3	NM_000551.3:c.336C>A	NP_000542.1(LRG_322p1):p.(Tyr112Ter)	no	no	HP:0009711; HP:0010797; HP:0005584	unknown	unknown	family	(Chen et al., 1995)	7728151
3760	stop_gained	NM_000551.3	NM_000551.3:c.336C>A	NP_000542.1(LRG_322p1):p.(Tyr112Ter)	no	no	HP:0009711; HP:0010797	unknown	unknown	patient	(Chen et al., 1995)	7728151
4485	missense_variant	NM_000551.3	NM_000551.3:c.473T>C	NP_000542.1(LRG_322p1):p.(Leu158Pro)	no	no	HP:0009711; HP:0010797; HP:0005584; HP:0002666	unknown	unknown	family	(Chen et al., 1995)	7728151
3786	missense_variant	NM_000551.3	NM_000551.3:c.533T>C	NP_000542.1(LRG_322p1):p.(Leu178Pro)	no	no	HP:0009711; HP:0010797	unknown	unknown	patient	(Chen et al., 1995)	7728151
4485	missense_variant	NM_000551.3	NM_000551.3:c.473T>C	NP_000542.1(LRG_322p1):p.(Leu158Pro)	no	no	HP:0009711; HP:0010797; HP:0005584; HP:0002666	unknown	unknown	family	(Chen et al., 1995)	7728151
4405	missense_variant	NM_000551.3	NM_000551.3:c.499C>T	NP_000542.1(LRG_322p1):p.(Arg167Trp)	no	no	HP:0009711; HP:0010797; HP:0005584; HP:0002666	unknown	unknown	family	(Chen et al., 1995)	7728151
4405	missense_variant	NM_000551.3	NM_000551.3:c.499C>T	NP_000542.1(LRG_322p1):p.(Arg167Trp)	no	no	HP:0009711; HP:0010797; HP:0005584; HP:0002666	unknown	unknown	family	(Chen et al., 1995)	7728151
4405	missense_variant	NM_000551.3	NM_000551.3:c.499C>T	NP_000542.1(LRG_322p1):p.(Arg167Trp)	no	no	HP:0009711; HP:0010797; HP:0005584; HP:0002666	unknown	unknown	family	(Chen et al., 1995)	7728151
4405	missense_variant	NM_000551.3	NM_000551.3:c.499C>T	NP_000542.1(LRG_322p1):p.(Arg167Trp)	no	no	HP:0009711; HP:0010797; HP:0005584; HP:0002666	unknown	unknown	family	(Chen et al., 1995)	7728151
4405	missense_variant	NM_000551.3	NM_000551.3:c.499C>T	NP_000542.1(LRG_322p1):p.(Arg167Trp)	no	no	HP:0009711; HP:0010797; HP:0005584; HP:0002666	unknown	unknown	family	(Chen et al., 1995)	7728151
4405	missense_variant	NM_000551.3	NM_000551.3:c.499C>T	NP_000542.1(LRG_322p1):p.(Arg167Trp)	no	no	HP:0009711; HP:0010797; HP:0005584; HP:0002666	unknown	unknown	family	(Chen et al., 1995)	7728151
4405	missense_variant	NM_000551.3	NM_000551.3:c.499C>T	NP_000542.1(LRG_322p1):p.(Arg167Trp)	no	no	HP:0009711; HP:0010797; HP:0005584; HP:0002666	unknown	unknown	family	(Chen et al., 1995)	7728151
4405	missense_variant	NM_000551.3	NM_000551.3:c.499C>T	NP_000542.1(LRG_322p1):p.(Arg167Trp)	no	no	HP:0009711; HP:0010797; HP:0005584; HP:0002666	unknown	unknown	family	(Chen et al., 1995)	7728151
4405	missense_variant	NM_000551.3	NM_000551.3:c.499C>T	NP_000542.1(LRG_322p1):p.(Arg167Trp)	no	no	HP:0009711; HP:0010797; HP:0005584; HP:0002666	unknown	unknown	family	(Chen et al., 1995)	7728151
4405	missense_variant	NM_000551.3	NM_000551.3:c.499C>T	NP_000542.1(LRG_322p1):p.(Arg167Trp)	no	no	HP:0009711; HP:0010797; HP:0005584; HP:0002666	unknown	unknown	family	(Chen et al., 1995)	7728151
4405	missense_variant	NM_000551.3	NM_000551.3:c.499C>T	NP_000542.1(LRG_322p1):p.(Arg167Trp)	no	no	HP:0009711; HP:0010797; HP:0005584; HP:0002666	unknown	unknown	family	(Chen et al., 1995)	7728151
4405	missense_variant	NM_000551.3	NM_000551.3:c.499C>T	NP_000542.1(LRG_322p1):p.(Arg167Trp)	no	no	HP:0009711; HP:0010797; HP:0005584; HP:0002666	unknown	unknown	family	(Chen et al., 1995)	7728151
4405	missense_variant	NM_000551.3	NM_000551.3:c.499C>T	NP_000542.1(LRG_322p1):p.(Arg167Trp)	no	no	HP:0009711; HP:0010797; HP:0005584; HP:0002666	unknown	unknown	family	(Chen et al., 1995)	7728151
4405	missense_variant	NM_000551.3	NM_000551.3:c.499C>T	NP_000542.1(LRG_322p1):p.(Arg167Trp)	no	no	HP:0009711; HP:0010797; HP:0005584; HP:0002666	unknown	unknown	family	(Chen et al., 1995)	7728151
4405	missense_variant	NM_000551.3	NM_000551.3:c.499C>T	NP_000542.1(LRG_322p1):p.(Arg167Trp)	no	no	HP:0009711; HP:0010797; HP:0005584; HP:0002666	unknown	unknown	family	(Chen et al., 1995)	7728151
4405	missense_variant	NM_000551.3	NM_000551.3:c.499C>T	NP_000542.1(LRG_322p1):p.(Arg167Trp)	no	no	HP:0009711; HP:0010797; HP:0005584; HP:0002666	unknown	unknown	family	(Chen et al., 1995)	7728151
4405	missense_variant	NM_000551.3	NM_000551.3:c.499C>T	NP_000542.1(LRG_322p1):p.(Arg167Trp)	no	no	HP:0009711; HP:0010797; HP:0005584; HP:0002666	unknown	unknown	family	(Chen et al., 1995)	7728151
4405	missense_variant	NM_000551.3	NM_000551.3:c.499C>T	NP_000542.1(LRG_322p1):p.(Arg167Trp)	no	no	HP:0009711; HP:0010797; HP:0005584; HP:0002666	unknown	unknown	family	(Chen et al., 1995)	7728151
4405	missense_variant	NM_000551.3	NM_000551.3:c.499C>T	NP_000542.1(LRG_322p1):p.(Arg167Trp)	no	no	HP:0009711; HP:0010797; HP:0005584; HP:0002666	unknown	unknown	family	(Chen et al., 1995)	7728151
4405	missense_variant	NM_000551.3	NM_000551.3:c.499C>T	NP_000542.1(LRG_322p1):p.(Arg167Trp)	no	no	HP:0009711; HP:0010797; HP:0005584; HP:0002666	unknown	unknown	family	(Chen et al., 1995)	7728151
4405	missense_variant	NM_000551.3	NM_000551.3:c.499C>T	NP_000542.1(LRG_322p1):p.(Arg167Trp)	no	no	HP:0009711; HP:0010797; HP:0005584; HP:0002666	unknown	unknown	family	(Chen et al., 1995)	7728151
4405	missense_variant	NM_000551.3	NM_000551.3:c.499C>T	NP_000542.1(LRG_322p1):p.(Arg167Trp)	no	no	HP:0009711; HP:0010797; HP:0005584; HP:0002666	unknown	unknown	family	(Chen et al., 1995)	7728151
4405	missense_variant	NM_000551.3	NM_000551.3:c.499C>T	NP_000542.1(LRG_322p1):p.(Arg167Trp)	no	no	HP:0009711; HP:0010797; HP:0005584; HP:0002666	unknown	unknown	family	(Chen et al., 1995)	7728151
4405	missense_variant	NM_000551.3	NM_000551.3:c.499C>T	NP_000542.1(LRG_322p1):p.(Arg167Trp)	no	no	HP:0009711; HP:0010797; HP:0005584; HP:0002666	unknown	unknown	family	(Chen et al., 1995)	7728151
4405	missense_variant	NM_000551.3	NM_000551.3:c.499C>T	NP_000542.1(LRG_322p1):p.(Arg167Trp)	no	no	HP:0009711; HP:0010797; HP:0005584; HP:0002666	unknown	unknown	family	(Chen et al., 1995)	7728151
4405	missense_variant	NM_000551.3	NM_000551.3:c.499C>T	NP_000542.1(LRG_322p1):p.(Arg167Trp)	no	no	HP:0009711; HP:0010797; HP:0005584; HP:0002666	unknown	unknown	family	(Chen et al., 1995)	7728151
4405	missense_variant	NM_000551.3	NM_000551.3:c.499C>T	NP_000542.1(LRG_322p1):p.(Arg167Trp)	no	no	HP:0009711; HP:0010797; HP:0005584; HP:0002666	unknown	unknown	family	(Chen et al., 1995)	7728151
4405	missense_variant	NM_000551.3	NM_000551.3:c.499C>T	NP_000542.1(LRG_322p1):p.(Arg167Trp)	no	no	HP:0009711; HP:0010797; HP:0005584; HP:0002666	unknown	unknown	family	(Chen et al., 1995)	7728151
4405	missense_variant	NM_000551.3	NM_000551.3:c.499C>T	NP_000542.1(LRG_322p1):p.(Arg167Trp)	no	no	HP:0009711; HP:0010797; HP:0005584; HP:0002666	unknown	unknown	family	(Chen et al., 1995)	7728151
4405	missense_variant	NM_000551.3	NM_000551.3:c.499C>T	NP_000542.1(LRG_322p1):p.(Arg167Trp)	no	no	HP:0009711; HP:0010797; HP:0005584; HP:0002666	unknown	unknown	family	(Chen et al., 1995)	7728151
4405	missense_variant	NM_000551.3	NM_000551.3:c.499C>T	NP_000542.1(LRG_322p1):p.(Arg167Trp)	no	no	HP:0009711; HP:0010797; HP:0005584; HP:0002666	unknown	unknown	family	(Chen et al., 1995)	7728151
4405	missense_variant	NM_000551.3	NM_000551.3:c.499C>T	NP_000542.1(LRG_322p1):p.(Arg167Trp)	no	no	HP:0009711; HP:0010797; HP:0005584; HP:0002666	unknown	unknown	family	(Chen et al., 1995)	7728151
4405	missense_variant	NM_000551.3	NM_000551.3:c.499C>T	NP_000542.1(LRG_322p1):p.(Arg167Trp)	no	no	HP:0009711; HP:0010797; HP:0005584; HP:0002666	unknown	unknown	family	(Chen et al., 1995)	7728151
3490	missense_variant	NM_000551.3	NM_000551.3:c.499C>T	NP_000542.1(LRG_322p1):p.(Arg167Trp)	no	no	HP:0009711; HP:0010797; HP:0002666	unknown	unknown	family	(Chen et al., 1995)	7728151
4486	missense_variant	NM_000551.3	NM_000551.3:c.345C>A	NP_000542.1(LRG_322p1):p.(His115Gln)	no	no	HP:0009711; HP:0010797; HP:0005584; HP:0002666	unknown	unknown	family	(Chen et al., 1995)	7728151
4486	missense_variant	NM_000551.3	NM_000551.3:c.345C>A	NP_000542.1(LRG_322p1):p.(His115Gln)	no	no	HP:0009711; HP:0010797; HP:0005584; HP:0002666	unknown	unknown	family	(Chen et al., 1995)	7728151
4486	missense_variant	NM_000551.3	NM_000551.3:c.345C>A	NP_000542.1(LRG_322p1):p.(His115Gln)	no	no	HP:0009711; HP:0010797; HP:0005584; HP:0002666	unknown	unknown	family	(Chen et al., 1995)	7728151
4486	missense_variant	NM_000551.3	NM_000551.3:c.345C>A	NP_000542.1(LRG_322p1):p.(His115Gln)	no	no	HP:0009711; HP:0010797; HP:0005584; HP:0002666	unknown	unknown	family	(Chen et al., 1995)	7728151
4486	missense_variant	NM_000551.3	NM_000551.3:c.345C>A	NP_000542.1(LRG_322p1):p.(His115Gln)	no	no	HP:0009711; HP:0010797; HP:0005584; HP:0002666	unknown	unknown	family	(Chen et al., 1995)	7728151
4486	missense_variant	NM_000551.3	NM_000551.3:c.345C>A	NP_000542.1(LRG_322p1):p.(His115Gln)	no	no	HP:0009711; HP:0010797; HP:0005584; HP:0002666	unknown	unknown	family	(Chen et al., 1995)	7728151
4486	missense_variant	NM_000551.3	NM_000551.3:c.345C>A	NP_000542.1(LRG_322p1):p.(His115Gln)	no	no	HP:0009711; HP:0010797; HP:0005584; HP:0002666	unknown	unknown	family	(Chen et al., 1995)	7728151
4486	missense_variant	NM_000551.3	NM_000551.3:c.345C>A	NP_000542.1(LRG_322p1):p.(His115Gln)	no	no	HP:0009711; HP:0010797; HP:0005584; HP:0002666	unknown	unknown	family	(Chen et al., 1995)	7728151
4486	missense_variant	NM_000551.3	NM_000551.3:c.345C>A	NP_000542.1(LRG_322p1):p.(His115Gln)	no	no	HP:0009711; HP:0010797; HP:0005584; HP:0002666	unknown	unknown	family	(Chen et al., 1995)	7728151
4486	missense_variant	NM_000551.3	NM_000551.3:c.345C>A	NP_000542.1(LRG_322p1):p.(His115Gln)	no	no	HP:0009711; HP:0010797; HP:0005584; HP:0002666	unknown	unknown	family	(Chen et al., 1995)	7728151
4486	missense_variant	NM_000551.3	NM_000551.3:c.345C>A	NP_000542.1(LRG_322p1):p.(His115Gln)	no	no	HP:0009711; HP:0010797; HP:0005584; HP:0002666	unknown	unknown	family	(Chen et al., 1995)	7728151
4486	missense_variant	NM_000551.3	NM_000551.3:c.345C>A	NP_000542.1(LRG_322p1):p.(His115Gln)	no	no	HP:0009711; HP:0010797; HP:0005584; HP:0002666	unknown	unknown	family	(Chen et al., 1995)	7728151
4414	missense_variant	NM_000551.3	NM_000551.3:c.357C>G	NP_000542.1(LRG_322p1):p.(Phe119Leu)	no	no	HP:0009711; HP:0010797; HP:0005584; HP:0002666	unknown	unknown	family	(Chen et al., 1995)	7728151
4414	missense_variant	NM_000551.3	NM_000551.3:c.357C>G	NP_000542.1(LRG_322p1):p.(Phe119Leu)	no	no	HP:0009711; HP:0010797; HP:0005584; HP:0002666	unknown	unknown	family	(Chen et al., 1995)	7728151
3490	missense_variant	NM_000551.3	NM_000551.3:c.499C>T	NP_000542.1(LRG_322p1):p.(Arg167Trp)	no	no	HP:0009711; HP:0010797; HP:0002666	unknown	unknown	family	(Chen et al., 1995)	7728151
4414	missense_variant	NM_000551.3	NM_000551.3:c.357C>G	NP_000542.1(LRG_322p1):p.(Phe119Leu)	no	no	HP:0009711; HP:0010797; HP:0005584; HP:0002666	unknown	unknown	family	(Chen et al., 1995)	7728151
4414	missense_variant	NM_000551.3	NM_000551.3:c.357C>G	NP_000542.1(LRG_322p1):p.(Phe119Leu)	no	no	HP:0009711; HP:0010797; HP:0005584; HP:0002666	unknown	unknown	family	(Chen et al., 1995)	7728151
4414	missense_variant	NM_000551.3	NM_000551.3:c.357C>G	NP_000542.1(LRG_322p1):p.(Phe119Leu)	no	no	HP:0009711; HP:0010797; HP:0005584; HP:0002666	unknown	unknown	family	(Chen et al., 1995)	7728151
4414	missense_variant	NM_000551.3	NM_000551.3:c.357C>G	NP_000542.1(LRG_322p1):p.(Phe119Leu)	no	no	HP:0009711; HP:0010797; HP:0005584; HP:0002666	unknown	unknown	family	(Chen et al., 1995)	7728151
3969	missense_variant	NM_000551.3	NM_000551.3:c.445G>A	NP_000542.1(LRG_322p1):p.(Ala149Thr)	no	no	HP:0009711; HP:0002666	unknown	unknown	patient	(Chen et al., 1995)	7728151
3969	missense_variant	NM_000551.3	NM_000551.3:c.445G>A	NP_000542.1(LRG_322p1):p.(Ala149Thr)	no	no	HP:0009711	unknown	unknown	patient	(Chen et al., 1995)	7728151
4402	missense_variant	NM_000551.3	NM_000551.3:c.470C>T	NP_000542.1(LRG_322p1):p.(Thr157Ile)	no	no	HP:0009711; HP:0002666	unknown	unknown	patient	(Chen et al., 1995)	7728151
4402	missense_variant	NM_000551.3	NM_000551.3:c.470C>T	NP_000542.1(LRG_322p1):p.(Thr157Ile)	no	no	HP:0009711	unknown	unknown	patient	(Chen et al., 1995)	7728151
2338	missense_variant	NM_000551.3	NM_000551.3:c.499C>T	NP_000542.1(LRG_322p1):p.(Arg167Trp)	no	no	HP:0009711; HP:0010797; HP:0005584; HP:0002666; HP:0030405	unknown	unknown	family	(Chen et al., 1995)	7728151
2338	missense_variant	NM_000551.3	NM_000551.3:c.499C>T	NP_000542.1(LRG_322p1):p.(Arg167Trp)	no	no	HP:0009711; HP:0010797; HP:0005584; HP:0002666; HP:0030405	unknown	unknown	family	(Chen et al., 1995)	7728151
2338	missense_variant	NM_000551.3	NM_000551.3:c.499C>T	NP_000542.1(LRG_322p1):p.(Arg167Trp)	no	no	HP:0009711; HP:0010797; HP:0005584; HP:0002666; HP:0030405	unknown	unknown	family	(Chen et al., 1995)	7728151
2338	missense_variant	NM_000551.3	NM_000551.3:c.499C>T	NP_000542.1(LRG_322p1):p.(Arg167Trp)	no	no	HP:0009711; HP:0010797; HP:0005584; HP:0002666; HP:0030405	unknown	unknown	family	(Chen et al., 1995)	7728151
3490	missense_variant	NM_000551.3	NM_000551.3:c.499C>T	NP_000542.1(LRG_322p1):p.(Arg167Trp)	no	no	HP:0009711; HP:0010797; HP:0002666	unknown	unknown	family	(Chen et al., 1995)	7728151
3490	missense_variant	NM_000551.3	NM_000551.3:c.499C>T	NP_000542.1(LRG_322p1):p.(Arg167Trp)	no	no	HP:0009711; HP:0010797; HP:0002666	unknown	unknown	family	(Chen et al., 1995)	7728151
3490	missense_variant	NM_000551.3	NM_000551.3:c.499C>T	NP_000542.1(LRG_322p1):p.(Arg167Trp)	no	no	HP:0009711; HP:0010797; HP:0002666	unknown	unknown	family	(Chen et al., 1995)	7728151
4414	missense_variant	NM_000551.3	NM_000551.3:c.357C>G	NP_000542.1(LRG_322p1):p.(Phe119Leu)	no	no	HP:0009711; HP:0010797; HP:0005584; HP:0002666	unknown	unknown	family	(Chen et al., 1995)	7728151
4405	missense_variant	NM_000551.3	NM_000551.3:c.499C>T	NP_000542.1(LRG_322p1):p.(Arg167Trp)	no	no	HP:0009711; HP:0010797; HP:0005584; HP:0002666	unknown	unknown	family	(Chen et al., 1995)	7728151
4405	missense_variant	NM_000551.3	NM_000551.3:c.499C>T	NP_000542.1(LRG_322p1):p.(Arg167Trp)	no	no	HP:0009711; HP:0010797; HP:0005584; HP:0002666	unknown	unknown	family	(Chen et al., 1995)	7728151
4405	missense_variant	NM_000551.3	NM_000551.3:c.499C>T	NP_000542.1(LRG_322p1):p.(Arg167Trp)	no	no	HP:0009711; HP:0010797; HP:0005584; HP:0002666	unknown	unknown	family	(Chen et al., 1995)	7728151
4485	missense_variant	NM_000551.3	NM_000551.3:c.473T>C	NP_000542.1(LRG_322p1):p.(Leu158Pro)	no	no	HP:0009711; HP:0010797; HP:0005584; HP:0002666	unknown	unknown	family	(Chen et al., 1995)	7728151
4485	missense_variant	NM_000551.3	NM_000551.3:c.473T>C	NP_000542.1(LRG_322p1):p.(Leu158Pro)	no	no	HP:0009711; HP:0010797; HP:0005584; HP:0002666	unknown	unknown	family	(Chen et al., 1995)	7728151
4485	missense_variant	NM_000551.3	NM_000551.3:c.473T>C	NP_000542.1(LRG_322p1):p.(Leu158Pro)	no	no	HP:0009711; HP:0010797; HP:0005584; HP:0002666	unknown	unknown	family	(Chen et al., 1995)	7728151
4485	missense_variant	NM_000551.3	NM_000551.3:c.473T>C	NP_000542.1(LRG_322p1):p.(Leu158Pro)	no	no	HP:0009711; HP:0010797; HP:0005584; HP:0002666	unknown	unknown	family	(Chen et al., 1995)	7728151
4485	missense_variant	NM_000551.3	NM_000551.3:c.473T>C	NP_000542.1(LRG_322p1):p.(Leu158Pro)	no	no	HP:0009711; HP:0010797; HP:0005584; HP:0002666	unknown	unknown	family	(Chen et al., 1995)	7728151
4485	missense_variant	NM_000551.3	NM_000551.3:c.473T>C	NP_000542.1(LRG_322p1):p.(Leu158Pro)	no	no	HP:0009711; HP:0010797; HP:0005584; HP:0002666	unknown	unknown	family	(Chen et al., 1995)	7728151
4485	missense_variant	NM_000551.3	NM_000551.3:c.473T>C	NP_000542.1(LRG_322p1):p.(Leu158Pro)	no	no	HP:0009711; HP:0010797; HP:0005584; HP:0002666	unknown	unknown	family	(Chen et al., 1995)	7728151
4485	missense_variant	NM_000551.3	NM_000551.3:c.473T>C	NP_000542.1(LRG_322p1):p.(Leu158Pro)	no	no	HP:0009711; HP:0010797; HP:0005584; HP:0002666	unknown	unknown	family	(Chen et al., 1995)	7728151
4485	missense_variant	NM_000551.3	NM_000551.3:c.473T>C	NP_000542.1(LRG_322p1):p.(Leu158Pro)	no	no	HP:0009711; HP:0010797; HP:0005584; HP:0002666	unknown	unknown	family	(Chen et al., 1995)	7728151
4485	missense_variant	NM_000551.3	NM_000551.3:c.473T>C	NP_000542.1(LRG_322p1):p.(Leu158Pro)	no	no	HP:0009711; HP:0010797; HP:0005584; HP:0002666	unknown	unknown	family	(Chen et al., 1995)	7728151
4485	missense_variant	NM_000551.3	NM_000551.3:c.473T>C	NP_000542.1(LRG_322p1):p.(Leu158Pro)	no	no	HP:0009711; HP:0010797; HP:0005584; HP:0002666	unknown	unknown	family	(Chen et al., 1995)	7728151
4485	missense_variant	NM_000551.3	NM_000551.3:c.473T>C	NP_000542.1(LRG_322p1):p.(Leu158Pro)	no	no	HP:0009711; HP:0010797; HP:0005584; HP:0002666	unknown	unknown	family	(Chen et al., 1995)	7728151
4485	missense_variant	NM_000551.3	NM_000551.3:c.473T>C	NP_000542.1(LRG_322p1):p.(Leu158Pro)	no	no	HP:0009711; HP:0010797; HP:0005584; HP:0002666	unknown	unknown	family	(Chen et al., 1995)	7728151
4485	missense_variant	NM_000551.3	NM_000551.3:c.473T>C	NP_000542.1(LRG_322p1):p.(Leu158Pro)	no	no	HP:0009711; HP:0010797; HP:0005584; HP:0002666	unknown	unknown	family	(Chen et al., 1995)	7728151
4485	missense_variant	NM_000551.3	NM_000551.3:c.473T>C	NP_000542.1(LRG_322p1):p.(Leu158Pro)	no	no	HP:0009711; HP:0010797; HP:0005584; HP:0002666	unknown	unknown	family	(Chen et al., 1995)	7728151
4485	missense_variant	NM_000551.3	NM_000551.3:c.473T>C	NP_000542.1(LRG_322p1):p.(Leu158Pro)	no	no	HP:0009711; HP:0010797; HP:0005584; HP:0002666	unknown	unknown	family	(Chen et al., 1995)	7728151
4485	missense_variant	NM_000551.3	NM_000551.3:c.473T>C	NP_000542.1(LRG_322p1):p.(Leu158Pro)	no	no	HP:0009711; HP:0010797; HP:0005584; HP:0002666	unknown	unknown	family	(Chen et al., 1995)	7728151
4485	missense_variant	NM_000551.3	NM_000551.3:c.473T>C	NP_000542.1(LRG_322p1):p.(Leu158Pro)	no	no	HP:0009711; HP:0010797; HP:0005584; HP:0002666	unknown	unknown	family	(Chen et al., 1995)	7728151
4485	missense_variant	NM_000551.3	NM_000551.3:c.473T>C	NP_000542.1(LRG_322p1):p.(Leu158Pro)	no	no	HP:0009711; HP:0010797; HP:0005584; HP:0002666	unknown	unknown	family	(Chen et al., 1995)	7728151
4485	missense_variant	NM_000551.3	NM_000551.3:c.473T>C	NP_000542.1(LRG_322p1):p.(Leu158Pro)	no	no	HP:0009711; HP:0010797; HP:0005584; HP:0002666	unknown	unknown	family	(Chen et al., 1995)	7728151
4485	missense_variant	NM_000551.3	NM_000551.3:c.473T>C	NP_000542.1(LRG_322p1):p.(Leu158Pro)	no	no	HP:0009711; HP:0010797; HP:0005584; HP:0002666	unknown	unknown	family	(Chen et al., 1995)	7728151
4485	missense_variant	NM_000551.3	NM_000551.3:c.473T>C	NP_000542.1(LRG_322p1):p.(Leu158Pro)	no	no	HP:0009711; HP:0010797; HP:0005584; HP:0002666	unknown	unknown	family	(Chen et al., 1995)	7728151
4485	missense_variant	NM_000551.3	NM_000551.3:c.473T>C	NP_000542.1(LRG_322p1):p.(Leu158Pro)	no	no	HP:0009711; HP:0010797; HP:0005584; HP:0002666	unknown	unknown	family	(Chen et al., 1995)	7728151
4485	missense_variant	NM_000551.3	NM_000551.3:c.473T>C	NP_000542.1(LRG_322p1):p.(Leu158Pro)	no	no	HP:0009711; HP:0010797; HP:0005584; HP:0002666	unknown	unknown	family	(Chen et al., 1995)	7728151
4485	missense_variant	NM_000551.3	NM_000551.3:c.473T>C	NP_000542.1(LRG_322p1):p.(Leu158Pro)	no	no	HP:0009711; HP:0010797; HP:0005584; HP:0002666	unknown	unknown	family	(Chen et al., 1995)	7728151
4485	missense_variant	NM_000551.3	NM_000551.3:c.473T>C	NP_000542.1(LRG_322p1):p.(Leu158Pro)	no	no	HP:0009711; HP:0010797; HP:0005584; HP:0002666	unknown	unknown	family	(Chen et al., 1995)	7728151
4485	missense_variant	NM_000551.3	NM_000551.3:c.473T>C	NP_000542.1(LRG_322p1):p.(Leu158Pro)	no	no	HP:0009711; HP:0010797; HP:0005584; HP:0002666	unknown	unknown	family	(Chen et al., 1995)	7728151
4485	missense_variant	NM_000551.3	NM_000551.3:c.473T>C	NP_000542.1(LRG_322p1):p.(Leu158Pro)	no	no	HP:0009711; HP:0010797; HP:0005584; HP:0002666	unknown	unknown	family	(Chen et al., 1995)	7728151
4485	missense_variant	NM_000551.3	NM_000551.3:c.473T>C	NP_000542.1(LRG_322p1):p.(Leu158Pro)	no	no	HP:0009711; HP:0010797; HP:0005584; HP:0002666	unknown	unknown	family	(Chen et al., 1995)	7728151
4485	missense_variant	NM_000551.3	NM_000551.3:c.473T>C	NP_000542.1(LRG_322p1):p.(Leu158Pro)	no	no	HP:0009711; HP:0010797; HP:0005584; HP:0002666	unknown	unknown	family	(Chen et al., 1995)	7728151
4485	missense_variant	NM_000551.3	NM_000551.3:c.473T>C	NP_000542.1(LRG_322p1):p.(Leu158Pro)	no	no	HP:0009711; HP:0010797; HP:0005584; HP:0002666	unknown	unknown	family	(Chen et al., 1995)	7728151
4485	missense_variant	NM_000551.3	NM_000551.3:c.473T>C	NP_000542.1(LRG_322p1):p.(Leu158Pro)	no	no	HP:0009711; HP:0010797; HP:0005584; HP:0002666	unknown	unknown	family	(Chen et al., 1995)	7728151
4485	missense_variant	NM_000551.3	NM_000551.3:c.473T>C	NP_000542.1(LRG_322p1):p.(Leu158Pro)	no	no	HP:0009711; HP:0010797; HP:0005584; HP:0002666	unknown	unknown	family	(Chen et al., 1995)	7728151
4485	missense_variant	NM_000551.3	NM_000551.3:c.473T>C	NP_000542.1(LRG_322p1):p.(Leu158Pro)	no	no	HP:0009711; HP:0010797; HP:0005584; HP:0002666	unknown	unknown	family	(Chen et al., 1995)	7728151
4405	missense_variant	NM_000551.3	NM_000551.3:c.499C>T	NP_000542.1(LRG_322p1):p.(Arg167Trp)	no	no	HP:0009711; HP:0010797; HP:0005584; HP:0002666	unknown	unknown	family	(Chen et al., 1995)	7728151
4405	missense_variant	NM_000551.3	NM_000551.3:c.499C>T	NP_000542.1(LRG_322p1):p.(Arg167Trp)	no	no	HP:0009711; HP:0010797; HP:0005584; HP:0002666	unknown	unknown	family	(Chen et al., 1995)	7728151
4405	missense_variant	NM_000551.3	NM_000551.3:c.499C>T	NP_000542.1(LRG_322p1):p.(Arg167Trp)	no	no	HP:0009711; HP:0010797; HP:0005584; HP:0002666	unknown	unknown	family	(Chen et al., 1995)	7728151
4405	missense_variant	NM_000551.3	NM_000551.3:c.499C>T	NP_000542.1(LRG_322p1):p.(Arg167Trp)	no	no	HP:0009711; HP:0010797; HP:0005584; HP:0002666	unknown	unknown	family	(Chen et al., 1995)	7728151
4405	missense_variant	NM_000551.3	NM_000551.3:c.499C>T	NP_000542.1(LRG_322p1):p.(Arg167Trp)	no	no	HP:0009711; HP:0010797; HP:0005584; HP:0002666	unknown	unknown	family	(Chen et al., 1995)	7728151
4421	missense_variant	NM_000551.3	NM_000551.3:c.500G>A	NP_000542.1(LRG_322p1):p.(Arg167Gln)	no	no	HP:0009711; HP:0010797; HP:0005584; HP:0002666	unknown	unknown	patient	(Chen et al., 1995)	7728151
3718	missense_variant	NM_000551.3	NM_000551.3:c.500G>A	NP_000542.1(LRG_322p1):p.(Arg167Gln)	no	no	HP:0010797; HP:0005584; HP:0002666	unknown	unknown	family	(Chen et al., 1995)	7728151
3718	missense_variant	NM_000551.3	NM_000551.3:c.500G>A	NP_000542.1(LRG_322p1):p.(Arg167Gln)	no	no	HP:0010797; HP:0005584; HP:0002666	unknown	unknown	family	(Chen et al., 1995)	7728151
3767	missense_variant	NM_000551.3	NM_000551.3:c.500G>A	NP_000542.1(LRG_322p1):p.(Arg167Gln)	no	no	HP:0009711; HP:0010797; HP:0002666	unknown	unknown	patient	(Chen et al., 1995)	7728151
3493	missense_variant	NM_000551.3	NM_000551.3:c.500G>A	NP_000542.1(LRG_322p1):p.(Arg167Gln)	no	no	HP:0009711; HP:0010797; HP:0005584; HP:0002666; HP:0030405	unknown	unknown	family	(Chen et al., 1995)	7728151
3493	missense_variant	NM_000551.3	NM_000551.3:c.500G>A	NP_000542.1(LRG_322p1):p.(Arg167Gln)	no	no	HP:0009711; HP:0010797; HP:0005584; HP:0002666; HP:0030405	unknown	unknown	family	(Chen et al., 1995)	7728151
3493	missense_variant	NM_000551.3	NM_000551.3:c.500G>A	NP_000542.1(LRG_322p1):p.(Arg167Gln)	no	no	HP:0009711; HP:0010797; HP:0005584; HP:0002666; HP:0030405	unknown	unknown	family	(Chen et al., 1995)	7728151
3493	missense_variant	NM_000551.3	NM_000551.3:c.500G>A	NP_000542.1(LRG_322p1):p.(Arg167Gln)	no	no	HP:0009711; HP:0010797; HP:0005584; HP:0002666; HP:0030405	unknown	unknown	family	(Chen et al., 1995)	7728151
3493	missense_variant	NM_000551.3	NM_000551.3:c.500G>A	NP_000542.1(LRG_322p1):p.(Arg167Gln)	no	no	HP:0009711; HP:0010797; HP:0005584; HP:0002666; HP:0030405	unknown	unknown	family	(Chen et al., 1995)	7728151
3493	missense_variant	NM_000551.3	NM_000551.3:c.500G>A	NP_000542.1(LRG_322p1):p.(Arg167Gln)	no	no	HP:0009711; HP:0010797; HP:0005584; HP:0002666; HP:0030405	unknown	unknown	family	(Chen et al., 1995)	7728151
3493	missense_variant	NM_000551.3	NM_000551.3:c.500G>A	NP_000542.1(LRG_322p1):p.(Arg167Gln)	no	no	HP:0009711; HP:0010797; HP:0005584; HP:0002666; HP:0030405	unknown	unknown	family	(Chen et al., 1995)	7728151
3493	missense_variant	NM_000551.3	NM_000551.3:c.500G>A	NP_000542.1(LRG_322p1):p.(Arg167Gln)	no	no	HP:0009711; HP:0010797; HP:0005584; HP:0002666; HP:0030405	unknown	unknown	family	(Chen et al., 1995)	7728151
4485	missense_variant	NM_000551.3	NM_000551.3:c.473T>C	NP_000542.1(LRG_322p1):p.(Leu158Pro)	no	no	HP:0009711; HP:0010797; HP:0005584; HP:0002666	unknown	unknown	family	(Chen et al., 1995)	7728151
4408	missense_variant	NM_000551.3	NM_000551.3:c.473T>C	NP_000542.1(LRG_322p1):p.(Leu158Pro)	no	no	HP:0009711; HP:0010797; HP:0005584	unknown	unknown	family	(Chen et al., 1995)	7728151
3786	missense_variant	NM_000551.3	NM_000551.3:c.533T>C	NP_000542.1(LRG_322p1):p.(Leu178Pro)	no	no	HP:0009711; HP:0010797; HP:0002666	unknown	unknown	patient	(Chen et al., 1995)	7728151
3517	missense_variant	NM_000551.3	NM_000551.3:c.500G>A	NP_000542.1(LRG_322p1):p.(Arg167Gln)	no	no	HP:0009711; HP:0010797; HP:0005584; HP:0002666	unknown	unknown	family	(Chen et al., 1995)	7728151
3517	missense_variant	NM_000551.3	NM_000551.3:c.500G>A	NP_000542.1(LRG_322p1):p.(Arg167Gln)	no	no	HP:0009711; HP:0010797; HP:0005584; HP:0002666	unknown	unknown	family	(Chen et al., 1995)	7728151
3517	missense_variant	NM_000551.3	NM_000551.3:c.500G>A	NP_000542.1(LRG_322p1):p.(Arg167Gln)	no	no	HP:0009711; HP:0010797; HP:0005584; HP:0002666	unknown	unknown	family	(Chen et al., 1995)	7728151
4485	missense_variant	NM_000551.3	NM_000551.3:c.473T>C	NP_000542.1(LRG_322p1):p.(Leu158Pro)	no	no	HP:0009711; HP:0010797; HP:0005584; HP:0002666	unknown	unknown	family	(Chen et al., 1995)	7728151
3517	missense_variant	NM_000551.3	NM_000551.3:c.500G>A	NP_000542.1(LRG_322p1):p.(Arg167Gln)	no	no	HP:0009711; HP:0010797; HP:0005584; HP:0002666	unknown	unknown	family	(Chen et al., 1995)	7728151
3731	missense_variant	NM_000551.3	NM_000551.3:c.500G>A	NP_000542.1(LRG_322p1):p.(Arg167Gln)	no	no	HP:0009711; HP:0010797; HP:0002666	unknown	unknown	family	(Chen et al., 1995)	7728151
3731	missense_variant	NM_000551.3	NM_000551.3:c.500G>A	NP_000542.1(LRG_322p1):p.(Arg167Gln)	no	no	HP:0009711; HP:0010797; HP:0002666	unknown	unknown	family	(Chen et al., 1995)	7728151
3731	missense_variant	NM_000551.3	NM_000551.3:c.500G>A	NP_000542.1(LRG_322p1):p.(Arg167Gln)	no	no	HP:0009711; HP:0010797; HP:0002666	unknown	unknown	family	(Chen et al., 1995)	7728151
3731	missense_variant	NM_000551.3	NM_000551.3:c.500G>A	NP_000542.1(LRG_322p1):p.(Arg167Gln)	no	no	HP:0009711; HP:0010797; HP:0002666	unknown	unknown	family	(Chen et al., 1995)	7728151
3731	missense_variant	NM_000551.3	NM_000551.3:c.500G>A	NP_000542.1(LRG_322p1):p.(Arg167Gln)	no	no	HP:0009711; HP:0010797; HP:0002666	unknown	unknown	family	(Chen et al., 1995)	7728151
3493	missense_variant	NM_000551.3	NM_000551.3:c.500G>A	NP_000542.1(LRG_322p1):p.(Arg167Gln)	no	no	HP:0009711; HP:0010797; HP:0005584; HP:0002666; HP:0030405	unknown	unknown	family	(Chen et al., 1995)	7728151
3739	missense_variant	NM_000551.3	NM_000551.3:c.500G>A	NP_000542.1(LRG_322p1):p.(Arg167Gln)	no	no	HP:0009711; HP:0010797	unknown	unknown	patient	(Chen et al., 1995)	7728151
4408	missense_variant	NM_000551.3	NM_000551.3:c.473T>C	NP_000542.1(LRG_322p1):p.(Leu158Pro)	no	no	HP:0009711; HP:0010797; HP:0005584	unknown	unknown	family	(Chen et al., 1995)	7728151
3127	missense_variant	NM_000551.3	NM_000551.3:c.292T>C	NP_000542.1(LRG_322p1):p.(Tyr98His)	no	no	HP:0002666; HP:0009711; HP:0010797	unknown	unknown	family	(Chen et al., 1995)	7728151
4408	missense_variant	NM_000551.3	NM_000551.3:c.473T>C	NP_000542.1(LRG_322p1):p.(Leu158Pro)	no	no	HP:0009711; HP:0010797; HP:0005584	unknown	unknown	family	(Chen et al., 1995)	7728151
1970	deletion	N/A	N/A	N/A	no	no	HP:0009711; HP:0005584	unknown	unknown	patient	(Chen et al., 1995)	7728151
1970	deletion	N/A	N/A	N/A	no	no	HP:0009711; HP:0005584	unknown	unknown	patient	(Chen et al., 1995)	7728151
2875	deletion	N/A	N/A	N/A	no	no	HP:0009711; HP:0010797; HP:0005584	unknown	unknown	family	(Chen et al., 1995)	7728151
2875	deletion	N/A	N/A	N/A	no	no	HP:0009711; HP:0010797; HP:0005584	unknown	unknown	family	(Chen et al., 1995)	7728151
2875	deletion	N/A	N/A	N/A	no	no	HP:0009711; HP:0010797; HP:0005584	unknown	unknown	family	(Chen et al., 1995)	7728151
2875	deletion	N/A	N/A	N/A	no	no	HP:0009711; HP:0010797; HP:0005584	unknown	unknown	family	(Chen et al., 1995)	7728151
2875	deletion	N/A	N/A	N/A	no	no	HP:0009711; HP:0010797; HP:0005584	unknown	unknown	family	(Chen et al., 1995)	7728151
2875	deletion	N/A	N/A	N/A	no	no	HP:0009711; HP:0010797; HP:0005584	unknown	unknown	family	(Chen et al., 1995)	7728151
2875	deletion	N/A	N/A	N/A	no	no	HP:0009711; HP:0010797; HP:0005584	unknown	unknown	family	(Chen et al., 1995)	7728151
2875	deletion	N/A	N/A	N/A	no	no	HP:0009711; HP:0010797; HP:0005584	unknown	unknown	family	(Chen et al., 1995)	7728151
3106	deletion	N/A	N/A	N/A	no	no	HP:0009711; HP:0010797; HP:0005584	unknown	unknown	family	(Chen et al., 1995)	7728151
3106	deletion	N/A	N/A	N/A	no	no	HP:0009711; HP:0010797; HP:0005584	unknown	unknown	family	(Chen et al., 1995)	7728151
3106	deletion	N/A	N/A	N/A	no	no	HP:0009711; HP:0010797; HP:0005584	unknown	unknown	family	(Chen et al., 1995)	7728151
3106	deletion	N/A	N/A	N/A	no	no	HP:0009711; HP:0010797; HP:0005584	unknown	unknown	family	(Chen et al., 1995)	7728151
3106	deletion	N/A	N/A	N/A	no	no	HP:0009711; HP:0010797; HP:0005584	unknown	unknown	family	(Chen et al., 1995)	7728151
3106	deletion	N/A	N/A	N/A	no	no	HP:0009711; HP:0010797; HP:0005584	unknown	unknown	family	(Chen et al., 1995)	7728151
3106	deletion	N/A	N/A	N/A	no	no	HP:0009711; HP:0010797; HP:0005584	unknown	unknown	family	(Chen et al., 1995)	7728151
3106	deletion	N/A	N/A	N/A	no	no	HP:0009711; HP:0010797; HP:0005584	unknown	unknown	family	(Chen et al., 1995)	7728151
3222	deletion	N/A	N/A	N/A	no	no	HP:0010797; HP:0005584	unknown	unknown	patient	(Chen et al., 1995)	7728151
3222	deletion	N/A	N/A	N/A	no	no	HP:0010797	unknown	unknown	patient	(Chen et al., 1995)	7728151
3512	deletion	N/A	N/A	N/A	no	no	HP:0009711; HP:0010797; HP:0005584	unknown	unknown	patient	(Chen et al., 1995)	7728151
3103	deletion	N/A	N/A	N/A	no	no	HP:0009711; HP:0010797; HP:0005584; HP:0002666	unknown	unknown	family	(Chen et al., 1995)	7728151
3103	deletion	N/A	N/A	N/A	no	no	HP:0009711; HP:0010797; HP:0005584; HP:0002666	unknown	unknown	family	(Chen et al., 1995)	7728151
3103	deletion	N/A	N/A	N/A	no	no	HP:0009711; HP:0010797; HP:0005584; HP:0002666	unknown	unknown	family	(Chen et al., 1995)	7728151
3103	deletion	N/A	N/A	N/A	no	no	HP:0009711; HP:0010797; HP:0005584; HP:0002666	unknown	unknown	family	(Chen et al., 1995)	7728151
3103	deletion	N/A	N/A	N/A	no	no	HP:0009711; HP:0010797; HP:0005584; HP:0002666	unknown	unknown	family	(Chen et al., 1995)	7728151
3103	deletion	N/A	N/A	N/A	no	no	HP:0009711; HP:0010797; HP:0005584; HP:0002666	unknown	unknown	family	(Chen et al., 1995)	7728151
3103	deletion	N/A	N/A	N/A	no	no	HP:0009711; HP:0010797; HP:0005584; HP:0002666	unknown	unknown	family	(Chen et al., 1995)	7728151
3103	deletion	N/A	N/A	N/A	no	no	HP:0009711; HP:0010797; HP:0005584; HP:0002666	unknown	unknown	family	(Chen et al., 1995)	7728151
3567	deletion	N/A	N/A	N/A	no	no	HP:0005584	unknown	unknown	patient	(Chen et al., 1995)	7728151
3103	deletion	N/A	N/A	N/A	no	no	HP:0009711; HP:0010797; HP:0005584; HP:0002666	unknown	unknown	family	(Chen et al., 1995)	7728151
3567	deletion	N/A	N/A	N/A	no	no	HP:0010797; HP:0005584	unknown	unknown	patient	(Chen et al., 1995)	7728151
4383	deletion	N/A	N/A	N/A	no	no	HP:0009711; HP:0010797	unknown	unknown	patient	(Chen et al., 1995)	7728151
2092	deletion	N/A	N/A	N/A	no	no	HP:0009711; HP:0010797; HP:0005584	unknown	unknown	family	(Chen et al., 1995)	7728151
3764	deletion	N/A	N/A	N/A	no	no	HP:0009711; HP:0010797; HP:0005584	unknown	unknown	family	(Chen et al., 1995)	7728151
3764	deletion	N/A	N/A	N/A	no	no	HP:0009711; HP:0010797; HP:0005584	unknown	unknown	family	(Chen et al., 1995)	7728151
3764	deletion	N/A	N/A	N/A	no	no	HP:0009711; HP:0010797; HP:0005584	unknown	unknown	family	(Chen et al., 1995)	7728151
3764	deletion	N/A	N/A	N/A	no	no	HP:0009711; HP:0010797; HP:0005584	unknown	unknown	family	(Chen et al., 1995)	7728151
3764	deletion	N/A	N/A	N/A	no	no	HP:0009711; HP:0010797; HP:0005584	unknown	unknown	family	(Chen et al., 1995)	7728151
3764	deletion	N/A	N/A	N/A	no	no	HP:0009711; HP:0010797; HP:0005584	unknown	unknown	family	(Chen et al., 1995)	7728151
3764	deletion	N/A	N/A	N/A	no	no	HP:0009711; HP:0010797; HP:0005584	unknown	unknown	family	(Chen et al., 1995)	7728151
3764	deletion	N/A	N/A	N/A	no	no	HP:0009711; HP:0010797; HP:0005584	unknown	unknown	family	(Chen et al., 1995)	7728151
3102	deletion	N/A	N/A	N/A	no	no	HP:0009711; HP:0010797; HP:0005584	unknown	unknown	family	(Chen et al., 1995)	7728151
3102	deletion	N/A	N/A	N/A	no	no	HP:0009711; HP:0010797; HP:0005584	unknown	unknown	family	(Chen et al., 1995)	7728151
3102	deletion	N/A	N/A	N/A	no	no	HP:0009711; HP:0010797; HP:0005584	unknown	unknown	family	(Chen et al., 1995)	7728151
3102	deletion	N/A	N/A	N/A	no	no	HP:0009711; HP:0010797; HP:0005584	unknown	unknown	family	(Chen et al., 1995)	7728151
3102	deletion	N/A	N/A	N/A	no	no	HP:0009711; HP:0010797; HP:0005584	unknown	unknown	family	(Chen et al., 1995)	7728151
3102	deletion	N/A	N/A	N/A	no	no	HP:0009711; HP:0010797; HP:0005584	unknown	unknown	family	(Chen et al., 1995)	7728151
1678	deletion	N/A	N/A	N/A	no	no	HP:0009711; HP:0010797; HP:0005584	unknown	unknown	family	(Chen et al., 1995)	7728151
1678	deletion	N/A	N/A	N/A	no	no	HP:0009711; HP:0010797; HP:0005584	unknown	unknown	family	(Chen et al., 1995)	7728151
1678	deletion	N/A	N/A	N/A	no	no	HP:0009711; HP:0010797; HP:0005584	unknown	unknown	family	(Chen et al., 1995)	7728151
1678	deletion	N/A	N/A	N/A	no	no	HP:0009711; HP:0010797; HP:0005584	unknown	unknown	family	(Chen et al., 1995)	7728151
1678	deletion	N/A	N/A	N/A	no	no	HP:0009711; HP:0010797; HP:0005584	unknown	unknown	family	(Chen et al., 1995)	7728151
3183	deletion	N/A	N/A	N/A	no	no	HP:0009711; HP:0010797; HP:0005584	unknown	unknown	family	(Chen et al., 1995)	7728151
3183	deletion	N/A	N/A	N/A	no	no	HP:0009711; HP:0010797; HP:0005584	unknown	unknown	family	(Chen et al., 1995)	7728151
3183	deletion	N/A	N/A	N/A	no	no	HP:0009711; HP:0010797; HP:0005584	unknown	unknown	family	(Chen et al., 1995)	7728151
3183	deletion	N/A	N/A	N/A	no	no	HP:0009711; HP:0010797; HP:0005584	unknown	unknown	family	(Chen et al., 1995)	7728151
3183	deletion	N/A	N/A	N/A	no	no	HP:0009711; HP:0010797; HP:0005584	unknown	unknown	family	(Chen et al., 1995)	7728151
3183	deletion	N/A	N/A	N/A	no	no	HP:0009711; HP:0010797; HP:0005584	unknown	unknown	family	(Chen et al., 1995)	7728151
3183	deletion	N/A	N/A	N/A	no	no	HP:0009711; HP:0010797; HP:0005584	unknown	unknown	family	(Chen et al., 1995)	7728151
3183	deletion	N/A	N/A	N/A	no	no	HP:0009711; HP:0010797; HP:0005584	unknown	unknown	family	(Chen et al., 1995)	7728151
4383	deletion	N/A	N/A	N/A	no	no	HP:0009711; HP:0010797; HP:0005584	unknown	unknown	patient	(Chen et al., 1995)	7728151
3978	deletion	N/A	N/A	N/A	no	no	HP:0009711; HP:0010797	unknown	unknown	patient	(Chen et al., 1995)	7728151
2092	deletion	N/A	N/A	N/A	no	no	HP:0009711; HP:0010797; HP:0005584	unknown	unknown	family	(Chen et al., 1995)	7728151
3103	deletion	N/A	N/A	N/A	no	no	HP:0009711; HP:0010797; HP:0005584; HP:0002666	unknown	unknown	family	(Chen et al., 1995)	7728151
3103	deletion	N/A	N/A	N/A	no	no	HP:0009711; HP:0010797; HP:0005584; HP:0002666	unknown	unknown	family	(Chen et al., 1995)	7728151
3563	minus_1_frameshift_variant	NM_000551.3	NM_000551.3:c.180del	NP_000542.1(LRG_322p1):p.(Val62CysfsTer5)	no	no	HP:0009711; HP:0010797; HP:0005584	unknown	unknown	family	(Chen et al., 1995)	7728151
3682a	minus_1_frameshift_variant	NM_000551.3	NM_000551.3:c.163del	NP_000542.1(LRG_322p1):p.(Glu55ArgfsTer12)	no	no	HP:0009711; HP:0010797	unknown	unknown	patient	(Chen et al., 1995)	7728151
3003	plus_2_frameshift_variant	NM_000551.3	NM_000551.3:c.502_503insTTGTTCGT	NP_000542.1(LRG_322p1):p.(Ser168IlefsTer5)	no	no	HP:0009711; HP:0010797; HP:0005584	unknown	unknown	family	(Chen et al., 1995)	7728151
3003	plus_2_frameshift_variant	NM_000551.3	NM_000551.3:c.502_503insTTGTTCGT	NP_000542.1(LRG_322p1):p.(Ser168IlefsTer5)	no	no	HP:0009711; HP:0010797; HP:0005584	unknown	unknown	family	(Chen et al., 1995)	7728151
3003	plus_2_frameshift_variant	NM_000551.3	NM_000551.3:c.502_503insTTGTTCGT	NP_000542.1(LRG_322p1):p.(Ser168IlefsTer5)	no	no	HP:0009711; HP:0010797; HP:0005584	unknown	unknown	family	(Chen et al., 1995)	7728151
3003	plus_2_frameshift_variant	NM_000551.3	NM_000551.3:c.502_503insTTGTTCGT	NP_000542.1(LRG_322p1):p.(Ser168IlefsTer5)	no	no	HP:0009711; HP:0010797; HP:0005584	unknown	unknown	family	(Chen et al., 1995)	7728151
3003	plus_2_frameshift_variant	NM_000551.3	NM_000551.3:c.502_503insTTGTTCGT	NP_000542.1(LRG_322p1):p.(Ser168IlefsTer5)	no	no	HP:0009711; HP:0010797; HP:0005584	unknown	unknown	family	(Chen et al., 1995)	7728151
3003	plus_2_frameshift_variant	NM_000551.3	NM_000551.3:c.502_503insTTGTTCGT	NP_000542.1(LRG_322p1):p.(Ser168IlefsTer5)	no	no	HP:0009711; HP:0010797; HP:0005584	unknown	unknown	family	(Chen et al., 1995)	7728151
3003	plus_2_frameshift_variant	NM_000551.3	NM_000551.3:c.502_503insTTGTTCGT	NP_000542.1(LRG_322p1):p.(Ser168IlefsTer5)	no	no	HP:0009711; HP:0010797; HP:0005584	unknown	unknown	family	(Chen et al., 1995)	7728151
3003	plus_2_frameshift_variant	NM_000551.3	NM_000551.3:c.502_503insTTGTTCGT	NP_000542.1(LRG_322p1):p.(Ser168IlefsTer5)	no	no	HP:0009711; HP:0010797; HP:0005584	unknown	unknown	family	(Chen et al., 1995)	7728151
3003	plus_2_frameshift_variant	NM_000551.3	NM_000551.3:c.502_503insTTGTTCGT	NP_000542.1(LRG_322p1):p.(Ser168IlefsTer5)	no	no	HP:0009711; HP:0010797; HP:0005584	unknown	unknown	family	(Chen et al., 1995)	7728151
3003	plus_2_frameshift_variant	NM_000551.3	NM_000551.3:c.502_503insTTGTTCGT	NP_000542.1(LRG_322p1):p.(Ser168IlefsTer5)	no	no	HP:0009711; HP:0010797; HP:0005584	unknown	unknown	family	(Chen et al., 1995)	7728151
3003	plus_2_frameshift_variant	NM_000551.3	NM_000551.3:c.502_503insTTGTTCGT	NP_000542.1(LRG_322p1):p.(Ser168IlefsTer5)	no	no	HP:0009711; HP:0010797; HP:0005584	unknown	unknown	family	(Chen et al., 1995)	7728151
3003	plus_2_frameshift_variant	NM_000551.3	NM_000551.3:c.502_503insTTGTTCGT	NP_000542.1(LRG_322p1):p.(Ser168IlefsTer5)	no	no	HP:0009711; HP:0010797; HP:0005584	unknown	unknown	family	(Chen et al., 1995)	7728151
3003	plus_2_frameshift_variant	NM_000551.3	NM_000551.3:c.502_503insTTGTTCGT	NP_000542.1(LRG_322p1):p.(Ser168IlefsTer5)	no	no	HP:0009711; HP:0010797; HP:0005584	unknown	unknown	family	(Chen et al., 1995)	7728151
3003	plus_2_frameshift_variant	NM_000551.3	NM_000551.3:c.502_503insTTGTTCGT	NP_000542.1(LRG_322p1):p.(Ser168IlefsTer5)	no	no	HP:0009711; HP:0010797; HP:0005584	unknown	unknown	family	(Chen et al., 1995)	7728151
3003	plus_2_frameshift_variant	NM_000551.3	NM_000551.3:c.502_503insTTGTTCGT	NP_000542.1(LRG_322p1):p.(Ser168IlefsTer5)	no	no	HP:0009711; HP:0010797; HP:0005584	unknown	unknown	family	(Chen et al., 1995)	7728151
3003	plus_2_frameshift_variant	NM_000551.3	NM_000551.3:c.502_503insTTGTTCGT	NP_000542.1(LRG_322p1):p.(Ser168IlefsTer5)	no	no	HP:0009711; HP:0010797; HP:0005584	unknown	unknown	family	(Chen et al., 1995)	7728151
3003	plus_2_frameshift_variant	NM_000551.3	NM_000551.3:c.502_503insTTGTTCGT	NP_000542.1(LRG_322p1):p.(Ser168IlefsTer5)	no	no	HP:0009711; HP:0010797; HP:0005584	unknown	unknown	family	(Chen et al., 1995)	7728151
3003	plus_2_frameshift_variant	NM_000551.3	NM_000551.3:c.502_503insTTGTTCGT	NP_000542.1(LRG_322p1):p.(Ser168IlefsTer5)	no	no	HP:0009711; HP:0010797; HP:0005584	unknown	unknown	family	(Chen et al., 1995)	7728151
3003	plus_2_frameshift_variant	NM_000551.3	NM_000551.3:c.502_503insTTGTTCGT	NP_000542.1(LRG_322p1):p.(Ser168IlefsTer5)	no	no	HP:0009711; HP:0010797; HP:0005584	unknown	unknown	family	(Chen et al., 1995)	7728151
3003	plus_2_frameshift_variant	NM_000551.3	NM_000551.3:c.502_503insTTGTTCGT	NP_000542.1(LRG_322p1):p.(Ser168IlefsTer5)	no	no	HP:0009711; HP:0010797; HP:0005584	unknown	unknown	family	(Chen et al., 1995)	7728151
3003	plus_2_frameshift_variant	NM_000551.3	NM_000551.3:c.502_503insTTGTTCGT	NP_000542.1(LRG_322p1):p.(Ser168IlefsTer5)	no	no	HP:0009711; HP:0010797; HP:0005584	unknown	unknown	family	(Chen et al., 1995)	7728151
3003	plus_2_frameshift_variant	NM_000551.3	NM_000551.3:c.502_503insTTGTTCGT	NP_000542.1(LRG_322p1):p.(Ser168IlefsTer5)	no	no	HP:0009711; HP:0010797; HP:0005584	unknown	unknown	family	(Chen et al., 1995)	7728151
3003	plus_2_frameshift_variant	NM_000551.3	NM_000551.3:c.502_503insTTGTTCGT	NP_000542.1(LRG_322p1):p.(Ser168IlefsTer5)	no	no	HP:0009711; HP:0010797; HP:0005584	unknown	unknown	family	(Chen et al., 1995)	7728151
3003	plus_2_frameshift_variant	NM_000551.3	NM_000551.3:c.502_503insTTGTTCGT	NP_000542.1(LRG_322p1):p.(Ser168IlefsTer5)	no	no	HP:0009711; HP:0010797; HP:0005584	unknown	unknown	family	(Chen et al., 1995)	7728151
3003	plus_2_frameshift_variant	NM_000551.3	NM_000551.3:c.502_503insTTGTTCGT	NP_000542.1(LRG_322p1):p.(Ser168IlefsTer5)	no	no	HP:0009711; HP:0010797; HP:0005584	unknown	unknown	family	(Chen et al., 1995)	7728151
3003	plus_2_frameshift_variant	NM_000551.3	NM_000551.3:c.502_503insTTGTTCGT	NP_000542.1(LRG_322p1):p.(Ser168IlefsTer5)	no	no	HP:0009711; HP:0010797; HP:0005584	unknown	unknown	family	(Chen et al., 1995)	7728151
3003	plus_2_frameshift_variant	NM_000551.3	NM_000551.3:c.502_503insTTGTTCGT	NP_000542.1(LRG_322p1):p.(Ser168IlefsTer5)	no	no	HP:0009711; HP:0010797; HP:0005584	unknown	unknown	family	(Chen et al., 1995)	7728151
3563	minus_1_frameshift_variant	NM_000551.3	NM_000551.3:c.180del	NP_000542.1(LRG_322p1):p.(Val62CysfsTer5)	no	no	HP:0009711; HP:0010797; HP:0005584	unknown	unknown	family	(Chen et al., 1995)	7728151
3103	deletion	N/A	N/A	N/A	no	no	HP:0009711; HP:0010797; HP:0005584; HP:0002666	unknown	unknown	family	(Chen et al., 1995)	7728151
3563	minus_1_frameshift_variant	NM_000551.3	NM_000551.3:c.180del	NP_000542.1(LRG_322p1):p.(Val62CysfsTer5)	no	no	HP:0009711; HP:0010797; HP:0005584	unknown	unknown	family	(Chen et al., 1995)	7728151
3563	minus_1_frameshift_variant	NM_000551.3	NM_000551.3:c.180del	NP_000542.1(LRG_322p1):p.(Val62CysfsTer5)	no	no	HP:0009711; HP:0010797; HP:0005584	unknown	unknown	family	(Chen et al., 1995)	7728151
3103	deletion	N/A	N/A	N/A	no	no	HP:0009711; HP:0010797; HP:0005584; HP:0002666	unknown	unknown	family	(Chen et al., 1995)	7728151
3103	deletion	N/A	N/A	N/A	no	no	HP:0009711; HP:0010797; HP:0005584; HP:0002666	unknown	unknown	family	(Chen et al., 1995)	7728151
3103	deletion	N/A	N/A	N/A	no	no	HP:0009711; HP:0010797; HP:0005584; HP:0002666	unknown	unknown	family	(Chen et al., 1995)	7728151
3103	deletion	N/A	N/A	N/A	no	no	HP:0009711; HP:0010797; HP:0005584; HP:0002666	unknown	unknown	family	(Chen et al., 1995)	7728151
3103	deletion	N/A	N/A	N/A	no	no	HP:0009711; HP:0010797; HP:0005584; HP:0002666	unknown	unknown	family	(Chen et al., 1995)	7728151
3103	deletion	N/A	N/A	N/A	no	no	HP:0009711; HP:0010797; HP:0005584; HP:0002666	unknown	unknown	family	(Chen et al., 1995)	7728151
3103	deletion	N/A	N/A	N/A	no	no	HP:0009711; HP:0010797; HP:0005584; HP:0002666	unknown	unknown	family	(Chen et al., 1995)	7728151
3103	deletion	N/A	N/A	N/A	no	no	HP:0009711; HP:0010797; HP:0005584; HP:0002666	unknown	unknown	family	(Chen et al., 1995)	7728151
2547	missense_variant	NM_000551.3	NM_000551.3:c.278G>A	NP_000542.1(LRG_322p1):p.(Gly93Asp)	no	no	HP:0009711; HP:0010797; HP:0002666	unknown	unknown	family	(Chen et al., 1995)	7728151
2547	missense_variant	NM_000551.3	NM_000551.3:c.278G>A	NP_000542.1(LRG_322p1):p.(Gly93Asp)	no	no	HP:0009711; HP:0010797; HP:0002666	unknown	unknown	family	(Chen et al., 1995)	7728151
2547	missense_variant	NM_000551.3	NM_000551.3:c.278G>A	NP_000542.1(LRG_322p1):p.(Gly93Asp)	no	no	HP:0009711; HP:0010797; HP:0002666	unknown	unknown	family	(Chen et al., 1995)	7728151
2547	missense_variant	NM_000551.3	NM_000551.3:c.278G>A	NP_000542.1(LRG_322p1):p.(Gly93Asp)	no	no	HP:0009711; HP:0010797; HP:0002666	unknown	unknown	family	(Chen et al., 1995)	7728151
2547	missense_variant	NM_000551.3	NM_000551.3:c.278G>A	NP_000542.1(LRG_322p1):p.(Gly93Asp)	no	no	HP:0009711; HP:0010797; HP:0002666	unknown	unknown	family	(Chen et al., 1995)	7728151
3738	missense_variant	NM_000551.3	NM_000551.3:c.334T>C	NP_000542.1(LRG_322p1):p.(Tyr112His)	no	no	HP:0009711; HP:0002666	unknown	unknown	patient	(Chen et al., 1995)	7728151
3738	missense_variant	NM_000551.3	NM_000551.3:c.334T>C	NP_000542.1(LRG_322p1):p.(Tyr112His)	no	no	HP:0002666	unknown	unknown	patient	(Chen et al., 1995)	7728151
3738	missense_variant	NM_000551.3	NM_000551.3:c.334T>C	NP_000542.1(LRG_322p1):p.(Tyr112His)	no	no	HP:0002666	unknown	unknown	patient	(Chen et al., 1995)	7728151
3575	minus_1_frameshift_variant	NM_000551.3	NM_000551.3:c.449del	NP_000542.1(LRG_322p1):p.(Asn150IlefsTer9)	no	no	HP:0009711; HP:0010797; HP:0005584	unknown	unknown	family	(Chen et al., 1995)	7728151
3575	minus_1_frameshift_variant	NM_000551.3	NM_000551.3:c.449del	NP_000542.1(LRG_322p1):p.(Asn150IlefsTer9)	no	no	HP:0009711; HP:0010797; HP:0005584	unknown	unknown	family	(Chen et al., 1995)	7728151
3575	minus_1_frameshift_variant	NM_000551.3	NM_000551.3:c.449del	NP_000542.1(LRG_322p1):p.(Asn150IlefsTer9)	no	no	HP:0009711; HP:0010797; HP:0005584	unknown	unknown	family	(Chen et al., 1995)	7728151
3616	minus_1_frameshift_variant	NM_000551.3	NM_000551.3:c.462del	NP_000542.1(LRG_322p1):p.(Val155CysfsTer4)	no	no	HP:0009711; HP:0005584	unknown	unknown	family	(Chen et al., 1995)	7728151
3616	minus_1_frameshift_variant	NM_000551.3	NM_000551.3:c.462del	NP_000542.1(LRG_322p1):p.(Val155CysfsTer4)	no	no	HP:0009711; HP:0005584	unknown	unknown	family	(Chen et al., 1995)	7728151
3616	minus_1_frameshift_variant	NM_000551.3	NM_000551.3:c.462del	NP_000542.1(LRG_322p1):p.(Val155CysfsTer4)	no	no	HP:0009711; HP:0005584	unknown	unknown	family	(Chen et al., 1995)	7728151
3616	minus_1_frameshift_variant	NM_000551.3	NM_000551.3:c.462del	NP_000542.1(LRG_322p1):p.(Val155CysfsTer4)	no	no	HP:0009711; HP:0005584	unknown	unknown	family	(Chen et al., 1995)	7728151
3669	frameshift_variant	NM_000551.3	NM_000551.3:c.331del	NP_000542.1(LRG_322p1):p.(Ser111AlafsTer48)	no	no	HP:0010797	unknown	unknown	patient	(Chen et al., 1995)	7728151
3312	frameshift_variant	NM_000551.3	NM_000551.3:c.258dup	NP_000542.1(LRG_322p1):p.(Val87ArgfsTer45)	no	no	HP:0009711; HP:0010797; HP:0005584	unknown	unknown	family	(Chen et al., 1995)	7728151
3312	frameshift_variant	NM_000551.3	NM_000551.3:c.258dup	NP_000542.1(LRG_322p1):p.(Val87ArgfsTer45)	no	no	HP:0009711; HP:0010797; HP:0005584	unknown	unknown	family	(Chen et al., 1995)	7728151
3312	frameshift_variant	NM_000551.3	NM_000551.3:c.258dup	NP_000542.1(LRG_322p1):p.(Val87ArgfsTer45)	no	no	HP:0009711; HP:0010797; HP:0005584	unknown	unknown	family	(Chen et al., 1995)	7728151
3563	minus_1_frameshift_variant	NM_000551.3	NM_000551.3:c.180del	NP_000542.1(LRG_322p1):p.(Val62CysfsTer5)	no	no	HP:0009711; HP:0010797; HP:0005584	unknown	unknown	family	(Chen et al., 1995)	7728151
3563	minus_1_frameshift_variant	NM_000551.3	NM_000551.3:c.180del	NP_000542.1(LRG_322p1):p.(Val62CysfsTer5)	no	no	HP:0009711; HP:0010797; HP:0005584	unknown	unknown	family	(Chen et al., 1995)	7728151
3563	minus_1_frameshift_variant	NM_000551.3	NM_000551.3:c.180del	NP_000542.1(LRG_322p1):p.(Val62CysfsTer5)	no	no	HP:0009711; HP:0010797; HP:0005584	unknown	unknown	family	(Chen et al., 1995)	7728151
4408	missense_variant	NM_000551.3	NM_000551.3:c.473T>C	NP_000542.1(LRG_322p1):p.(Leu158Pro)	no	no	HP:0009711; HP:0010797; HP:0005584	unknown	unknown	family	(Chen et al., 1995)	7728151
2092	deletion	N/A	N/A	N/A	no	no	HP:0009711; HP:0010797; HP:0005584	unknown	unknown	family	(Chen et al., 1995)	7728151
2092	deletion	N/A	N/A	N/A	no	no	HP:0009711; HP:0010797; HP:0005584	unknown	unknown	family	(Chen et al., 1995)	7728151
3127	missense_variant	NM_000551.3	NM_000551.3:c.292T>C	NP_000542.1(LRG_322p1):p.(Tyr98His)	no	no	HP:0002666; HP:0009711; HP:0010797	unknown	unknown	family	(Chen et al., 1995)	7728151
3127	missense_variant	NM_000551.3	NM_000551.3:c.292T>C	NP_000542.1(LRG_322p1):p.(Tyr98His)	no	no	HP:0002666; HP:0009711; HP:0010797	unknown	unknown	family	(Chen et al., 1995)	7728151
3127	missense_variant	NM_000551.3	NM_000551.3:c.292T>C	NP_000542.1(LRG_322p1):p.(Tyr98His)	no	no	HP:0002666; HP:0009711; HP:0010797	unknown	unknown	family	(Chen et al., 1995)	7728151
3127	missense_variant	NM_000551.3	NM_000551.3:c.292T>C	NP_000542.1(LRG_322p1):p.(Tyr98His)	no	no	HP:0002666; HP:0009711; HP:0010797	unknown	unknown	family	(Chen et al., 1995)	7728151
3127	missense_variant	NM_000551.3	NM_000551.3:c.292T>C	NP_000542.1(LRG_322p1):p.(Tyr98His)	no	no	HP:0002666; HP:0009711; HP:0010797	unknown	unknown	family	(Chen et al., 1995)	7728151
3127	missense_variant	NM_000551.3	NM_000551.3:c.292T>C	NP_000542.1(LRG_322p1):p.(Tyr98His)	no	no	HP:0002666; HP:0009711; HP:0010797	unknown	unknown	family	(Chen et al., 1995)	7728151
3127	missense_variant	NM_000551.3	NM_000551.3:c.292T>C	NP_000542.1(LRG_322p1):p.(Tyr98His)	no	no	HP:0002666; HP:0009711; HP:0010797	unknown	unknown	family	(Chen et al., 1995)	7728151
3127	missense_variant	NM_000551.3	NM_000551.3:c.292T>C	NP_000542.1(LRG_322p1):p.(Tyr98His)	no	no	HP:0002666; HP:0009711; HP:0010797	unknown	unknown	family	(Chen et al., 1995)	7728151
3127	missense_variant	NM_000551.3	NM_000551.3:c.292T>C	NP_000542.1(LRG_322p1):p.(Tyr98His)	no	no	HP:0002666; HP:0009711; HP:0010797	unknown	unknown	family	(Chen et al., 1995)	7728151
3127	missense_variant	NM_000551.3	NM_000551.3:c.292T>C	NP_000542.1(LRG_322p1):p.(Tyr98His)	no	no	HP:0002666; HP:0009711; HP:0010797	unknown	unknown	family	(Chen et al., 1995)	7728151
3127	missense_variant	NM_000551.3	NM_000551.3:c.292T>C	NP_000542.1(LRG_322p1):p.(Tyr98His)	no	no	HP:0002666; HP:0009711; HP:0010797	unknown	unknown	family	(Chen et al., 1995)	7728151
3127	missense_variant	NM_000551.3	NM_000551.3:c.292T>C	NP_000542.1(LRG_322p1):p.(Tyr98His)	no	no	HP:0002666; HP:0009711; HP:0010797	unknown	unknown	family	(Chen et al., 1995)	7728151
3127	missense_variant	NM_000551.3	NM_000551.3:c.292T>C	NP_000542.1(LRG_322p1):p.(Tyr98His)	no	no	HP:0002666; HP:0009711; HP:0010797	unknown	unknown	family	(Chen et al., 1995)	7728151
3127	missense_variant	NM_000551.3	NM_000551.3:c.292T>C	NP_000542.1(LRG_322p1):p.(Tyr98His)	no	no	HP:0002666; HP:0009711; HP:0010797	unknown	unknown	family	(Chen et al., 1995)	7728151
3127	missense_variant	NM_000551.3	NM_000551.3:c.292T>C	NP_000542.1(LRG_322p1):p.(Tyr98His)	no	no	HP:0002666; HP:0009711; HP:0010797	unknown	unknown	family	(Chen et al., 1995)	7728151
3127	missense_variant	NM_000551.3	NM_000551.3:c.292T>C	NP_000542.1(LRG_322p1):p.(Tyr98His)	no	no	HP:0002666; HP:0009711; HP:0010797	unknown	unknown	family	(Chen et al., 1995)	7728151
3127	missense_variant	NM_000551.3	NM_000551.3:c.292T>C	NP_000542.1(LRG_322p1):p.(Tyr98His)	no	no	HP:0002666; HP:0009711; HP:0010797	unknown	unknown	family	(Chen et al., 1995)	7728151
3127	missense_variant	NM_000551.3	NM_000551.3:c.292T>C	NP_000542.1(LRG_322p1):p.(Tyr98His)	no	no	HP:0002666; HP:0009711; HP:0010797	unknown	unknown	family	(Chen et al., 1995)	7728151
3127	missense_variant	NM_000551.3	NM_000551.3:c.292T>C	NP_000542.1(LRG_322p1):p.(Tyr98His)	no	no	HP:0002666; HP:0009711; HP:0010797	unknown	unknown	family	(Chen et al., 1995)	7728151
3127	missense_variant	NM_000551.3	NM_000551.3:c.292T>C	NP_000542.1(LRG_322p1):p.(Tyr98His)	no	no	HP:0002666; HP:0009711; HP:0010797	unknown	unknown	family	(Chen et al., 1995)	7728151
3127	missense_variant	NM_000551.3	NM_000551.3:c.292T>C	NP_000542.1(LRG_322p1):p.(Tyr98His)	no	no	HP:0002666; HP:0009711; HP:0010797	unknown	unknown	family	(Chen et al., 1995)	7728151
3127	missense_variant	NM_000551.3	NM_000551.3:c.292T>C	NP_000542.1(LRG_322p1):p.(Tyr98His)	no	no	HP:0002666; HP:0009711; HP:0010797	unknown	unknown	family	(Chen et al., 1995)	7728151
3127	missense_variant	NM_000551.3	NM_000551.3:c.292T>C	NP_000542.1(LRG_322p1):p.(Tyr98His)	no	no	HP:0002666; HP:0009711; HP:0010797	unknown	unknown	family	(Chen et al., 1995)	7728151
3127	missense_variant	NM_000551.3	NM_000551.3:c.292T>C	NP_000542.1(LRG_322p1):p.(Tyr98His)	no	no	HP:0002666; HP:0009711; HP:0010797	unknown	unknown	family	(Chen et al., 1995)	7728151
3127	missense_variant	NM_000551.3	NM_000551.3:c.292T>C	NP_000542.1(LRG_322p1):p.(Tyr98His)	no	no	HP:0002666; HP:0009711; HP:0010797	unknown	unknown	family	(Chen et al., 1995)	7728151
3127	missense_variant	NM_000551.3	NM_000551.3:c.292T>C	NP_000542.1(LRG_322p1):p.(Tyr98His)	no	no	HP:0002666; HP:0009711; HP:0010797	unknown	unknown	family	(Chen et al., 1995)	7728151
3127	missense_variant	NM_000551.3	NM_000551.3:c.292T>C	NP_000542.1(LRG_322p1):p.(Tyr98His)	no	no	HP:0002666; HP:0009711; HP:0010797	unknown	unknown	family	(Chen et al., 1995)	7728151
3127	missense_variant	NM_000551.3	NM_000551.3:c.292T>C	NP_000542.1(LRG_322p1):p.(Tyr98His)	no	no	HP:0002666; HP:0009711; HP:0010797	unknown	unknown	family	(Chen et al., 1995)	7728151
3127	missense_variant	NM_000551.3	NM_000551.3:c.292T>C	NP_000542.1(LRG_322p1):p.(Tyr98His)	no	no	HP:0002666; HP:0009711; HP:0010797	unknown	unknown	family	(Chen et al., 1995)	7728151
3476	missense_variant	NM_000551.3	NM_000551.3:c.292T>C	NP_000542.1(LRG_322p1):p.(Tyr98His)	no	no	HP:0002666; HP:0009711; HP:0010797	unknown	unknown	family	(Chen et al., 1995)	7728151
3127	missense_variant	NM_000551.3	NM_000551.3:c.292T>C	NP_000542.1(LRG_322p1):p.(Tyr98His)	no	no	HP:0002666; HP:0009711; HP:0010797	unknown	unknown	family	(Chen et al., 1995)	7728151
3476	missense_variant	NM_000551.3	NM_000551.3:c.292T>C	NP_000542.1(LRG_322p1):p.(Tyr98His)	no	no	HP:0002666; HP:0009711; HP:0010797	unknown	unknown	family	(Chen et al., 1995)	7728151
3476	missense_variant	NM_000551.3	NM_000551.3:c.292T>C	NP_000542.1(LRG_322p1):p.(Tyr98His)	no	no	HP:0002666; HP:0009711; HP:0010797	unknown	unknown	family	(Chen et al., 1995)	7728151
4408	missense_variant	NM_000551.3	NM_000551.3:c.473T>C	NP_000542.1(LRG_322p1):p.(Leu158Pro)	no	no	HP:0009711; HP:0010797; HP:0005584	unknown	unknown	family	(Chen et al., 1995)	7728151
4408	missense_variant	NM_000551.3	NM_000551.3:c.473T>C	NP_000542.1(LRG_322p1):p.(Leu158Pro)	no	no	HP:0009711; HP:0010797; HP:0005584	unknown	unknown	family	(Chen et al., 1995)	7728151
4408	missense_variant	NM_000551.3	NM_000551.3:c.473T>C	NP_000542.1(LRG_322p1):p.(Leu158Pro)	no	no	HP:0009711; HP:0010797; HP:0005584	unknown	unknown	family	(Chen et al., 1995)	7728151
4408	missense_variant	NM_000551.3	NM_000551.3:c.473T>C	NP_000542.1(LRG_322p1):p.(Leu158Pro)	no	no	HP:0009711; HP:0010797; HP:0005584	unknown	unknown	family	(Chen et al., 1995)	7728151
4408	missense_variant	NM_000551.3	NM_000551.3:c.473T>C	NP_000542.1(LRG_322p1):p.(Leu158Pro)	no	no	HP:0009711; HP:0010797; HP:0005584	unknown	unknown	family	(Chen et al., 1995)	7728151
4408	missense_variant	NM_000551.3	NM_000551.3:c.473T>C	NP_000542.1(LRG_322p1):p.(Leu158Pro)	no	no	HP:0009711; HP:0010797; HP:0005584	unknown	unknown	family	(Chen et al., 1995)	7728151
4408	missense_variant	NM_000551.3	NM_000551.3:c.473T>C	NP_000542.1(LRG_322p1):p.(Leu158Pro)	no	no	HP:0009711; HP:0010797; HP:0005584	unknown	unknown	family	(Chen et al., 1995)	7728151
3509	missense_variant	NM_000551.3	NM_000551.3:c.484T>C	NP_000542.1(LRG_322p1):p.(Cys162Arg)	no	no	HP:0009711; HP:0010797; HP:0005584	unknown	unknown	patient	(Chen et al., 1995)	7728151
3820	missense_variant	NM_000551.3	NM_000551.3:c.485G>T	NP_000542.1(LRG_322p1):p.(Cys162Phe)	no	no	HP:0009711; HP:0010797; HP:0005584	unknown	unknown	family	(Chen et al., 1995)	7728151
3820	missense_variant	NM_000551.3	NM_000551.3:c.485G>T	NP_000542.1(LRG_322p1):p.(Cys162Phe)	no	no	HP:0009711; HP:0010797; HP:0005584	unknown	unknown	family	(Chen et al., 1995)	7728151
3820	missense_variant	NM_000551.3	NM_000551.3:c.485G>T	NP_000542.1(LRG_322p1):p.(Cys162Phe)	no	no	HP:0009711; HP:0010797; HP:0005584	unknown	unknown	family	(Chen et al., 1995)	7728151
3820	missense_variant	NM_000551.3	NM_000551.3:c.485G>T	NP_000542.1(LRG_322p1):p.(Cys162Phe)	no	no	HP:0009711; HP:0010797; HP:0005584	unknown	unknown	family	(Chen et al., 1995)	7728151
4480	missense_variant	NM_000551.3	NM_000551.3:c.497T>A	NP_000542.1(LRG_322p1):p.(Val166Asp)	no	no	HP:0009711; HP:0010797	unknown	unknown	patient	(Chen et al., 1995)	7728151
4480	missense_variant	NM_000551.3	NM_000551.3:c.497T>A	NP_000542.1(LRG_322p1):p.(Val166Asp)	no	no	HP:0010797	unknown	unknown	patient	(Chen et al., 1995)	7728151
3770	stop_gained	NM_000551.3	NM_000551.3:c.556G>T	NP_000542.1(LRG_322p1):p.(Glu186Ter)	no	no	HP:0009711; HP:0010797; HP:0005584	unknown	unknown	family	(Chen et al., 1995)	7728151
3770	stop_gained	NM_000551.3	NM_000551.3:c.556G>T	NP_000542.1(LRG_322p1):p.(Glu186Ter)	no	no	HP:0009711; HP:0010797; HP:0005584	unknown	unknown	family	(Chen et al., 1995)	7728151
3770	stop_gained	NM_000551.3	NM_000551.3:c.556G>T	NP_000542.1(LRG_322p1):p.(Glu186Ter)	no	no	HP:0009711; HP:0010797; HP:0005584	unknown	unknown	family	(Chen et al., 1995)	7728151
3770	stop_gained	NM_000551.3	NM_000551.3:c.556G>T	NP_000542.1(LRG_322p1):p.(Glu186Ter)	no	no	HP:0009711; HP:0010797; HP:0005584	unknown	unknown	family	(Chen et al., 1995)	7728151
3770	stop_gained	NM_000551.3	NM_000551.3:c.556G>T	NP_000542.1(LRG_322p1):p.(Glu186Ter)	no	no	HP:0009711; HP:0010797; HP:0005584	unknown	unknown	family	(Chen et al., 1995)	7728151
3770	stop_gained	NM_000551.3	NM_000551.3:c.556G>T	NP_000542.1(LRG_322p1):p.(Glu186Ter)	no	no	HP:0009711; HP:0010797; HP:0005584	unknown	unknown	family	(Chen et al., 1995)	7728151
3736	missense_variant	NM_000551.3	NM_000551.3:c.556G>A	NP_000542.1(LRG_322p1):p.(Glu186Lys)	no	no	HP:0009711; HP:0010797; HP:0005584	unknown	unknown	family	(Chen et al., 1995)	7728151
3736	missense_variant	NM_000551.3	NM_000551.3:c.556G>A	NP_000542.1(LRG_322p1):p.(Glu186Lys)	no	no	HP:0009711; HP:0010797; HP:0005584	unknown	unknown	family	(Chen et al., 1995)	7728151
3624	minus_1_frameshift_variant	NM_000551.3	NM_000551.3:c.526del	NP_000542.1(LRG_322p1):p.(Arg176GlyfsTer26)	no	no	HP:0009711; HP:0010797; HP:0005584	unknown	unknown	family	(Chen et al., 1995)	7728151
3624	minus_1_frameshift_variant	NM_000551.3	NM_000551.3:c.526del	NP_000542.1(LRG_322p1):p.(Arg176GlyfsTer26)	no	no	HP:0009711; HP:0010797; HP:0005584	unknown	unknown	family	(Chen et al., 1995)	7728151
3624	minus_1_frameshift_variant	NM_000551.3	NM_000551.3:c.526del	NP_000542.1(LRG_322p1):p.(Arg176GlyfsTer26)	no	no	HP:0009711; HP:0010797; HP:0005584	unknown	unknown	family	(Chen et al., 1995)	7728151
3476	missense_variant	NM_000551.3	NM_000551.3:c.292T>C	NP_000542.1(LRG_322p1):p.(Tyr98His)	no	no	HP:0002666; HP:0009711; HP:0010797	unknown	unknown	family	(Chen et al., 1995)	7728151
3476	missense_variant	NM_000551.3	NM_000551.3:c.292T>C	NP_000542.1(LRG_322p1):p.(Tyr98His)	no	no	HP:0002666; HP:0009711; HP:0010797	unknown	unknown	family	(Chen et al., 1995)	7728151
3476	missense_variant	NM_000551.3	NM_000551.3:c.292T>C	NP_000542.1(LRG_322p1):p.(Tyr98His)	no	no	HP:0002666; HP:0009711; HP:0010797	unknown	unknown	family	(Chen et al., 1995)	7728151
3476	missense_variant	NM_000551.3	NM_000551.3:c.292T>C	NP_000542.1(LRG_322p1):p.(Tyr98His)	no	no	HP:0002666; HP:0009711; HP:0010797	unknown	unknown	family	(Chen et al., 1995)	7728151
3476	missense_variant	NM_000551.3	NM_000551.3:c.292T>C	NP_000542.1(LRG_322p1):p.(Tyr98His)	no	no	HP:0002666; HP:0009711; HP:0010797	unknown	unknown	family	(Chen et al., 1995)	7728151
2092	deletion	N/A	N/A	N/A	no	no	HP:0009711; HP:0010797; HP:0005584	unknown	unknown	family	(Chen et al., 1995)	7728151
3127	missense_variant	NM_000551.3	NM_000551.3:c.292T>C	NP_000542.1(LRG_322p1):p.(Tyr98His)	no	no	HP:0002666; HP:0009711; HP:0010797	unknown	unknown	family	(Chen et al., 1995)	7728151
3127	missense_variant	NM_000551.3	NM_000551.3:c.292T>C	NP_000542.1(LRG_322p1):p.(Tyr98His)	no	no	HP:0002666; HP:0009711; HP:0010797	unknown	unknown	family	(Chen et al., 1995)	7728151
2447	deletion	N/A	N/A	N/A	no	no	HP:0010797	unknown	unknown	family	(Chen et al., 1995)	7728151
2447	deletion	N/A	N/A	N/A	no	no	HP:0010797	unknown	unknown	family	(Chen et al., 1995)	7728151
2447	deletion	N/A	N/A	N/A	no	no	HP:0010797	unknown	unknown	family	(Chen et al., 1995)	7728151
2447	deletion	N/A	N/A	N/A	no	no	HP:0010797	unknown	unknown	family	(Chen et al., 1995)	7728151
2447	deletion	N/A	N/A	N/A	no	no	HP:0010797	unknown	unknown	family	(Chen et al., 1995)	7728151
2447	deletion	N/A	N/A	N/A	no	no	HP:0010797	unknown	unknown	family	(Chen et al., 1995)	7728151
2447	deletion	N/A	N/A	N/A	no	no	HP:0010797	unknown	unknown	family	(Chen et al., 1995)	7728151
2447	deletion	N/A	N/A	N/A	no	no	HP:0010797	unknown	unknown	family	(Chen et al., 1995)	7728151
2447	deletion	N/A	N/A	N/A	no	no	HP:0010797	unknown	unknown	family	(Chen et al., 1995)	7728151
3625	deletion	N/A	N/A	N/A	no	no	HP:0010797; HP:0005584	unknown	unknown	family	(Chen et al., 1995)	7728151
3625	deletion	N/A	N/A	N/A	no	no	HP:0010797; HP:0005584	unknown	unknown	family	(Chen et al., 1995)	7728151
3625	deletion	N/A	N/A	N/A	no	no	HP:0010797; HP:0005584	unknown	unknown	family	(Chen et al., 1995)	7728151
3625	deletion	N/A	N/A	N/A	no	no	HP:0010797; HP:0005584	unknown	unknown	family	(Chen et al., 1995)	7728151
3625	deletion	N/A	N/A	N/A	no	no	HP:0010797; HP:0005584	unknown	unknown	family	(Chen et al., 1995)	7728151
3625	deletion	N/A	N/A	N/A	no	no	HP:0010797; HP:0005584	unknown	unknown	family	(Chen et al., 1995)	7728151
3625	deletion	N/A	N/A	N/A	no	no	HP:0010797; HP:0005584	unknown	unknown	family	(Chen et al., 1995)	7728151
3625	deletion	N/A	N/A	N/A	no	no	HP:0010797; HP:0005584	unknown	unknown	family	(Chen et al., 1995)	7728151
3625	deletion	N/A	N/A	N/A	no	no	HP:0010797; HP:0005584	unknown	unknown	family	(Chen et al., 1995)	7728151
3625	deletion	N/A	N/A	N/A	no	no	HP:0010797; HP:0005584	unknown	unknown	family	(Chen et al., 1995)	7728151
3968	deletion	N/A	N/A	N/A	no	no	HP:0010797	unknown	unknown	patient	(Chen et al., 1995)	7728151
3968	deletion	N/A	N/A	N/A	no	no	HP:0010797	unknown	unknown	patient	(Chen et al., 1995)	7728151
3968	deletion	N/A	N/A	N/A	no	no	HP:0010797	unknown	unknown	patient	(Chen et al., 1995)	7728151
3968	deletion	N/A	N/A	N/A	no	no	HP:0010797	unknown	unknown	patient	(Chen et al., 1995)	7728151
3968	deletion	N/A	N/A	N/A	no	no	HP:0010797	unknown	unknown	patient	(Chen et al., 1995)	7728151
3968	deletion	N/A	N/A	N/A	no	no	HP:0010797; HP:0005584	unknown	unknown	patient	(Chen et al., 1995)	7728151
4411	deletion	N/A	N/A	N/A	no	no	HP:0005584	unknown	unknown	patient	(Chen et al., 1995)	7728151
2092	deletion	N/A	N/A	N/A	no	no	HP:0009711; HP:0010797; HP:0005584	unknown	unknown	family	(Chen et al., 1995)	7728151
2092	deletion	N/A	N/A	N/A	no	no	HP:0009711; HP:0010797; HP:0005584	unknown	unknown	family	(Chen et al., 1995)	7728151
2092	deletion	N/A	N/A	N/A	no	no	HP:0009711; HP:0010797; HP:0005584	unknown	unknown	family	(Chen et al., 1995)	7728151
2447	deletion	N/A	N/A	N/A	no	no	HP:0010797	unknown	unknown	family	(Chen et al., 1995)	7728151
3127	missense_variant	NM_000551.3	NM_000551.3:c.292T>C	NP_000542.1(LRG_322p1):p.(Tyr98His)	no	no	HP:0002666; HP:0009711; HP:0010797	unknown	unknown	family	(Chen et al., 1995)	7728151
2447	deletion	N/A	N/A	N/A	no	no	HP:0010797	unknown	unknown	family	(Chen et al., 1995)	7728151
2447	deletion	N/A	N/A	N/A	no	no	HP:0010797	unknown	unknown	family	(Chen et al., 1995)	7728151
3127	missense_variant	NM_000551.3	NM_000551.3:c.292T>C	NP_000542.1(LRG_322p1):p.(Tyr98His)	no	no	HP:0002666; HP:0009711; HP:0010797	unknown	unknown	family	(Chen et al., 1995)	7728151
3127	missense_variant	NM_000551.3	NM_000551.3:c.292T>C	NP_000542.1(LRG_322p1):p.(Tyr98His)	no	no	HP:0002666; HP:0009711; HP:0010797	unknown	unknown	family	(Chen et al., 1995)	7728151
3127	missense_variant	NM_000551.3	NM_000551.3:c.292T>C	NP_000542.1(LRG_322p1):p.(Tyr98His)	no	no	HP:0002666; HP:0009711; HP:0010797	unknown	unknown	family	(Chen et al., 1995)	7728151
3127	missense_variant	NM_000551.3	NM_000551.3:c.292T>C	NP_000542.1(LRG_322p1):p.(Tyr98His)	no	no	HP:0002666; HP:0009711; HP:0010797	unknown	unknown	family	(Chen et al., 1995)	7728151
3127	missense_variant	NM_000551.3	NM_000551.3:c.292T>C	NP_000542.1(LRG_322p1):p.(Tyr98His)	no	no	HP:0002666; HP:0009711; HP:0010797	unknown	unknown	family	(Chen et al., 1995)	7728151
3127	missense_variant	NM_000551.3	NM_000551.3:c.292T>C	NP_000542.1(LRG_322p1):p.(Tyr98His)	no	no	HP:0002666; HP:0009711; HP:0010797	unknown	unknown	family	(Chen et al., 1995)	7728151
3127	missense_variant	NM_000551.3	NM_000551.3:c.292T>C	NP_000542.1(LRG_322p1):p.(Tyr98His)	no	no	HP:0002666; HP:0009711; HP:0010797	unknown	unknown	family	(Chen et al., 1995)	7728151
3127	missense_variant	NM_000551.3	NM_000551.3:c.292T>C	NP_000542.1(LRG_322p1):p.(Tyr98His)	no	no	HP:0002666; HP:0009711; HP:0010797	unknown	unknown	family	(Chen et al., 1995)	7728151
3127	missense_variant	NM_000551.3	NM_000551.3:c.292T>C	NP_000542.1(LRG_322p1):p.(Tyr98His)	no	no	HP:0002666; HP:0009711; HP:0010797	unknown	unknown	family	(Chen et al., 1995)	7728151
3127	missense_variant	NM_000551.3	NM_000551.3:c.292T>C	NP_000542.1(LRG_322p1):p.(Tyr98His)	no	no	HP:0002666; HP:0009711; HP:0010797	unknown	unknown	family	(Chen et al., 1995)	7728151
3127	missense_variant	NM_000551.3	NM_000551.3:c.292T>C	NP_000542.1(LRG_322p1):p.(Tyr98His)	no	no	HP:0002666; HP:0009711; HP:0010797	unknown	unknown	family	(Chen et al., 1995)	7728151
3127	missense_variant	NM_000551.3	NM_000551.3:c.292T>C	NP_000542.1(LRG_322p1):p.(Tyr98His)	no	no	HP:0002666; HP:0009711; HP:0010797	unknown	unknown	family	(Chen et al., 1995)	7728151
3127	missense_variant	NM_000551.3	NM_000551.3:c.292T>C	NP_000542.1(LRG_322p1):p.(Tyr98His)	no	no	HP:0002666; HP:0009711; HP:0010797	unknown	unknown	family	(Chen et al., 1995)	7728151
4479	stop_gained	NM_000551.3	NM_000551.3:c.208G>T	NP_000542.1(LRG_322p1):p.(Glu70Ter)	no	no	HP:0010797	unknown	unknown	patient	(Chen et al., 1995)	7728151
3177	inframe_deletion	NM_000551.3	NM_000551.3:c.245_253del	NP_000542.1(LRG_322p1):p.(Arg82_Val84del)	no	no	HP:0009711; HP:0010797	unknown	unknown	family	(Chen et al., 1995)	7728151
3177	inframe_deletion	NM_000551.3	NM_000551.3:c.245_253del	NP_000542.1(LRG_322p1):p.(Arg82_Val84del)	no	no	HP:0009711; HP:0010797	unknown	unknown	family	(Chen et al., 1995)	7728151
3177	inframe_deletion	NM_000551.3	NM_000551.3:c.245_253del	NP_000542.1(LRG_322p1):p.(Arg82_Val84del)	no	no	HP:0009711; HP:0010797	unknown	unknown	family	(Chen et al., 1995)	7728151
3177	inframe_deletion	NM_000551.3	NM_000551.3:c.245_253del	NP_000542.1(LRG_322p1):p.(Arg82_Val84del)	no	no	HP:0009711; HP:0010797	unknown	unknown	family	(Chen et al., 1995)	7728151
3177	inframe_deletion	NM_000551.3	NM_000551.3:c.245_253del	NP_000542.1(LRG_322p1):p.(Arg82_Val84del)	no	no	HP:0009711; HP:0010797	unknown	unknown	family	(Chen et al., 1995)	7728151
3177	inframe_deletion	NM_000551.3	NM_000551.3:c.245_253del	NP_000542.1(LRG_322p1):p.(Arg82_Val84del)	no	no	HP:0009711; HP:0010797	unknown	unknown	family	(Chen et al., 1995)	7728151
3513	missense_variant	NM_000551.3	NM_000551.3:c.563T>A	NP_000542.1(LRG_322p1):p.(Leu188Gln)	no	no	HP:0009711; HP:0010797; HP:0005584	unknown	unknown	patient	(Chen et al., 1995)	7728151
3513	missense_variant	NM_000551.3	NM_000551.3:c.563T>A	NP_000542.1(LRG_322p1):p.(Leu188Gln)	no	no	HP:0010797; HP:0005584	unknown	unknown	patient	(Chen et al., 1995)	7728151
4409	missense_variant	NM_000551.3	NM_000551.3:c.340G>C	NP_000542.1(LRG_322p1):p.(Gly114Arg)	no	no	HP:0009711; HP:0010797; HP:0005584; HP:0002666; HP:0030405	unknown	unknown	family	(Chen et al., 1995)	7728151
4409	missense_variant	NM_000551.3	NM_000551.3:c.340G>C	NP_000542.1(LRG_322p1):p.(Gly114Arg)	no	no	HP:0009711; HP:0010797; HP:0005584; HP:0002666; HP:0030405	unknown	unknown	family	(Chen et al., 1995)	7728151
4409	missense_variant	NM_000551.3	NM_000551.3:c.340G>C	NP_000542.1(LRG_322p1):p.(Gly114Arg)	no	no	HP:0009711; HP:0010797; HP:0005584; HP:0002666; HP:0030405	unknown	unknown	family	(Chen et al., 1995)	7728151
4409	missense_variant	NM_000551.3	NM_000551.3:c.340G>C	NP_000542.1(LRG_322p1):p.(Gly114Arg)	no	no	HP:0009711; HP:0010797; HP:0005584; HP:0002666; HP:0030405	unknown	unknown	family	(Chen et al., 1995)	7728151
3748	missense_variant	NM_000551.3	NM_000551.3:c.491A>G	NP_000542.1(LRG_322p1):p.(Gln164Arg)	no	no	HP:0009711; HP:0010797	unknown	unknown	patient	(Chen et al., 1995)	7728151
2447	deletion	N/A	N/A	N/A	no	no	HP:0010797	unknown	unknown	family	(Chen et al., 1995)	7728151
2447	deletion	N/A	N/A	N/A	no	no	HP:0010797	unknown	unknown	family	(Chen et al., 1995)	7728151
2447	deletion	N/A	N/A	N/A	no	no	HP:0010797	unknown	unknown	family	(Chen et al., 1995)	7728151
3563	minus_1_frameshift_variant	NM_000551.3	NM_000551.3:c.180del	NP_000542.1(LRG_322p1):p.(Val62CysfsTer5)	no	no	HP:0009711; HP:0010797; HP:0005584	unknown	unknown	family	(Chen et al., 1995)	7728151
2693	inframe_deletion	NM_000551.3	NM_000551.3:c.227_229del	NP_000542.1(LRG_322p1):p.(Phe76del)	no	no	HP:0009711; HP:0010797; HP:0005584	unknown	unknown	family	(Chen et al., 1995)	7728151
A	deletion	NM_000551.3	N/A	N/A	no	no	HP:0010797; HP:0001737; HP:0005584	E45Y; lk47Y	F	patient	(Chen et al., 2012)	23143947
A	deletion	NM_000551.3	N/A	N/A	no	no	HP:0001737; HP:0005584; HP:0000107; HP:0002896	E55Y; lk62Y	unknown	patient	(Chen et al., 2012)	23143947
A	deletion	NM_000551.3	N/A	N/A	no	no	HP:0001737	E11Y; lk11Y	F	patient	(Chen et al., 2012)	23143947
D	frameshift_variant	NM_000551.3	NM_000551.3:c.227_229del	NP_000542.1(LRG_322p1):p.(Phe76del)	no	no	HP:0010797; HP:0009711; HP:0001737; HP:0012210; HP:0005584	E24Y; lk48Y	M	patient	(Chen et al., 2012)	23143947
A	deletion	NM_000551.3	N/A	N/A	no	no	HP:0010797; HP:0001737; HP:0005584	E38Y; lk48Y	M	patient	(Chen et al., 2012)	23143947
A	deletion	NM_000551.3	N/A	N/A	no	no	HP:0010797	E26Y; lk26Y	M	patient	(Chen et al., 2012)	23143947
B	missense_variant	NM_000551.3	NM_000551.3:c.461C>T	NP_000542.1(LRG_322p1):p.(Pro154Leu)	no	no	HP:0010797	E22Y; lk24Y	F	patient	(Chen et al., 2012)	23143947
B	missense_variant	NM_000551.3	NM_000551.3:c.461C>T	NP_000542.1(LRG_322p1):p.(Pro154Leu)	no	no	HP:0010797; HP:0009711; HP:0001737; HP:0005584; HP:0002666	E27Y; lk44Y	F	patient	(Chen et al., 2012)	23143947
B	missense_variant	NM_000551.3	NM_000551.3:c.461C>T	NP_000542.1(LRG_322p1):p.(Pro154Leu)	no	no	HP:0001737; HP:0005584; HP:0002666	E21Y; lk21Y	unknown	patient	(Chen et al., 2012)	23143947
C	missense_variant	NM_000551.3	NM_000551.3:c.239G>T	NP_000542.1(LRG_322p1):p.(Ser80Ile)	no	no	HP:0010797	E22Y; lk22Y	unknown	patient	(Chen et al., 2012)	23143947
C	missense_variant	NM_000551.3	NM_000551.3:c.239G>T	NP_000542.1(LRG_322p1):p.(Ser80Ile)	no	no	HP:0010797	E28Y; lk28Y	unknown	patient	(Chen et al., 2012)	23143947
C	missense_variant	NM_000551.3	NM_000551.3:c.239G>T	NP_000542.1(LRG_322p1):p.(Ser80Ile)	no	no	HP:0010797; HP:0002666	E29Y; lk29Y	unknown	patient	(Chen et al., 2012)	23143947
C	missense_variant	NM_000551.3	NM_000551.3:c.239G>T	NP_000542.1(LRG_322p1):p.(Ser80Ile)	no	no	HP:0006880	E43Y; lk43Y	unknown	patient	(Chen et al., 2012)	23143947
C	missense_variant	NM_000551.3	NM_000551.3:c.239G>T	NP_000542.1(LRG_322p1):p.(Ser80Ile)	no	no	HP:0001737; HP:0000107; HP:0005584; HP:0002666	E33Y; lk33Y	unknown	patient	(Chen et al., 2012)	23143947
C	missense_variant	NM_000551.3	NM_000551.3:c.239G>T	NP_000542.1(LRG_322p1):p.(Ser80Ile)	no	no	HP:0001737; HP:0000107; HP:0001407; HP:0030393; HP:0002666	E62Y; lk62Y	unknown	patient	(Chen et al., 2012)	23143947
D	frameshift_variant	NM_000551.3	NM_000551.3:c.227_229del	NP_000542.1(LRG_322p1):p.(Phe76del)	no	no	HP:0001737	E16Y; lk16Y	F	patient	(Chen et al., 2012)	23143947
D	frameshift_variant	NM_000551.3	NM_000551.3:c.227_229del	NP_000542.1(LRG_322p1):p.(Phe76del)	no	no	HP:0012210	E12Y; lk12Y	M	patient	(Chen et al., 2012)	23143947
A	deletion	NM_000551.3	N/A	N/A	no	no	HP:0001737; HP:0005584	E36Y; lk36Y	F	patient	(Chen et al., 2012)	23143947
D	frameshift_variant	NM_000551.3	NM_000551.3:c.227_229del	NP_000542.1(LRG_322p1):p.(Phe76del)	no	no	HP:0010797	E37Y; lk37Y	M	patient	(Chen et al., 2012)	23143947
2	missense_variant	NM_000551.3	NM_000551.3:c.499C>T	NP_000542.1(LRG_322p1):p.(Arg167Trp)	no	no	HP:0002666	lk17Y0M	unknown	tumour	(Chew et al. 2017)	28944243
1	missense_variant	NM_000551.3	NM_000551.3:c.191G>C	NP_000542.1(LRG_322p1):p.(Arg64Pro)	no	no	HP:0002666	lk35Y0M	unknown	tumour	(Chew et al. 2017)	28944243
13	exon_loss_variant	NM_000551.3	N/A	N/A	no	no	HP:0010797; HP:0005584	lk49Y0M	M	patient	(Cho et al., 2009)	19270817
14	exon_loss_variant	NM_000551.3	N/A	N/A	no	no	HP:0010797; HP:0005584	lk51Y0M	M	patient	(Cho et al., 2009)	19270817
12	missense_variant	NM_000551.3	NM_000551.3:c.488T>C	NP_000542.1(LRG_322p1):p.(Leu163Pro)	no	no	HP:0010797; HP:0005584	lk48Y0M	M	patient	(Cho et al., 2009)	19270817
11	stop_gained	NM_000551.3	NM_000551.3:c.217C>T	NP_000542.1(LRG_322p1):p.(Gln73Ter)	no	no	HP:0010797; HP:0005584	lk47Y0M	F	patient	(Cho et al., 2009)	19270817
10	exon_loss_variant	NM_000551.3	N/A	N/A	no	no	HP:0010797	lk44Y0M	F	patient	(Cho et al., 2009)	19270817
9	missense_variant	NM_000551.3	NM_000551.3:c.486C>G	NP_000542.1(LRG_322p1):p.(Cys162Trp)	no	no	HP:0010797	lk39Y0M	M	patient	(Cho et al., 2009)	19270817
15	missense_variant	NM_000551.3	NM_000551.3:c.208G>A	NP_000542.1(LRG_322p1):p.(Glu70Lys)	no	no	HP:0010797	lk52Y0M	M	patient	(Cho et al., 2009)	19270817
8	exon_loss_variant	NM_000551.3	N/A	N/A	no	no	HP:0010797; HP:0005584	lk36Y0M	M	patient	(Cho et al., 2009)	19270817
6	exon_loss_variant	NM_000551.3	N/A	N/A	no	no	HP:0010797	lk29Y0M	F	patient	(Cho et al., 2009)	19270817
5	missense_variant	NM_000551.3	NM_000551.3:c.383T>C	NP_000542.1(LRG_322p1):p.(Leu128Pro)	no	no	HP:0010797; HP:0005584	lk27Y0M	F	patient	(Cho et al., 2009)	19270817
7	missense_variant	NM_000551.3	NM_000551.3:c.484T>C	NP_000542.1(LRG_322p1):p.(Cys162Arg)	no	no	HP:0010797; HP:0009711; HP:0005584	lk30Y0M	F	patient	(Cho et al., 2009)	19270817
3	stop_gained	NM_000551.3	NM_000551.3:c.586A>T	NP_000542.1(LRG_322p1):p.(Lys196Ter)	no	no	HP:0010797	lk22Y0M	F	patient	(Cho et al., 2009)	19270817
1	plus_1_frameshift_variant	NM_000551.3	NM_000551.3:c.173_174insC	NP_000542.1(LRG_322p1):p.(Pro59AlafsTer73)	no	no	HP:0010797	lk18Y0M	F	patient	(Cho et al., 2009)	19270817
4	plus_1_frameshift_variant	NM_000551.3	NM_000551.3:c.224dup	NP_000542.1(LRG_322p1):p.(Phe76LeufsTer56)	no	no	HP:0010797; HP:0009711	lk24Y0M	F	patient	(Cho et al., 2009)	19270817
2	stop_gained	NM_000551.3	NM_000551.3:c.481C>T	NP_000542.1(LRG_322p1):p.(Arg161Ter)	no	no	HP:0009711	lk22Y0M	M	patient	(Cho et al., 2009)	19270817
unknown	frameshift_variant	NM_000551.3	NM_000551.3:c.254_255insC	NP_000542.1(LRG_322p1):p.(Pro86AlafsTer46)	no	no	unknown	unknown	unknown	tumour	(Choyke et al., 1997)	9187702
unknown	stop_gained	NM_000551.3	NM_000551.3:c.556G>T	NP_000542.1(LRG_322p1):p.(Glu186Ter)	no	no	unknown	unknown	unknown	tumour	(Choyke et al., 1997)	9187702
unknown	deletion	NM_000551.3	N/A	N/A	no	no	HP:0009715	unknown	unknown	tumour	(Choyke et al., 1997)	9187702
unknown	deletion	NM_000551.3	N/A	N/A	no	no	HP:0009715	unknown	unknown	tumour	(Choyke et al., 1997)	9187702
unknown	deletion	NM_000551.3	N/A	N/A	no	no	HP:0009715	unknown	unknown	tumour	(Choyke et al., 1997)	9187702
unknown	deletion	NM_000551.3	N/A	N/A	no	no	HP:0009715	unknown	unknown	tumour	(Choyke et al., 1997)	9187702
unknown	deletion	NM_000551.3	N/A	N/A	no	no	unknown	unknown	unknown	tumour	(Choyke et al., 1997)	9187702
unknown	deletion	NM_000551.3	N/A	N/A	no	no	HP:0009715	unknown	unknown	tumour	(Choyke et al., 1997)	9187702
unknown	deletion	NM_000551.3	N/A	N/A	no	no	unknown	unknown	unknown	tumour	(Choyke et al., 1997)	9187702
unknown	deletion	NM_000551.3	N/A	N/A	no	no	unknown	unknown	unknown	tumour	(Choyke et al., 1997)	9187702
unknown	deletion	NM_000551.3	N/A	N/A	no	no	unknown	unknown	unknown	tumour	(Choyke et al., 1997)	9187702
unknown	deletion	NM_000551.3	N/A	N/A	no	no	unknown	unknown	unknown	tumour	(Choyke et al., 1997)	9187702
unknown	deletion	NM_000551.3	N/A	N/A	no	no	unknown	unknown	unknown	tumour	(Choyke et al., 1997)	9187702
unknown	deletion	NM_000551.3	N/A	N/A	no	no	unknown	unknown	unknown	tumour	(Choyke et al., 1997)	9187702
unknown	deletion	NM_000551.3	N/A	N/A	no	no	HP:0009715	unknown	unknown	tumour	(Choyke et al., 1997)	9187702
unknown	frameshift_variant	NM_000551.3	NM_000551.3:c.449del	NP_000542.1(LRG_322p1):p.(Asn150IlefsTer9)	no	no	unknown	unknown	unknown	tumour	(Choyke et al., 1997)	9187702
unknown	missense_variant	NM_000551.3	NM_000551.3:c.340G>C	NP_000542.1(LRG_322p1):p.(Gly114Arg)	no	no	HP:0009715	unknown	unknown	tumour	(Choyke et al., 1997)	9187702
unknown	missense_variant	NM_000551.3	NM_000551.3:c.292T>C	NP_000542.1(LRG_322p1):p.(Tyr98His)	no	no	HP:0009715	unknown	unknown	tumour	(Choyke et al., 1997)	9187702
unknown	missense_variant	NM_000551.3	NM_000551.3:c.292T>C	NP_000542.1(LRG_322p1):p.(Tyr98His)	no	no	HP:0009715	unknown	unknown	tumour	(Choyke et al., 1997)	9187702
unknown	missense_variant	NM_000551.3	NM_000551.3:c.292T>C	NP_000542.1(LRG_322p1):p.(Tyr98His)	no	no	HP:0009715	unknown	unknown	tumour	(Choyke et al., 1997)	9187702
unknown	missense_variant	NM_000551.3	NM_000551.3:c.292T>C	NP_000542.1(LRG_322p1):p.(Tyr98His)	no	no	HP:0009715	unknown	unknown	tumour	(Choyke et al., 1997)	9187702
unknown	missense_variant	NM_000551.3	NM_000551.3:c.292T>C	NP_000542.1(LRG_322p1):p.(Tyr98His)	no	no	HP:0009715	unknown	unknown	tumour	(Choyke et al., 1997)	9187702
unknown	stop_gained	NM_000551.3	NM_000551.3:c.217C>T	NP_000542.1(LRG_322p1):p.(Gln73Ter)	no	no	unknown	unknown	unknown	tumour	(Choyke et al., 1997)	9187702
unknown	frameshift_variant	NM_000551.3	NM_000551.3:c.526del	NP_000542.1(LRG_322p1):p.(Arg176GlyfsTer26)	no	no	unknown	unknown	unknown	tumour	(Choyke et al., 1997)	9187702
unknown	missense_variant	NM_000551.3	NM_000551.3:c.232A>C	NP_000542.1(LRG_322p1):p.(Asn78His)	no	no	HP:0009715	unknown	unknown	tumour	(Choyke et al., 1997)	9187702
unknown	missense_variant	NM_000551.3	NM_000551.3:c.292T>C	NP_000542.1(LRG_322p1):p.(Tyr98His)	no	no	unknown	unknown	unknown	tumour	(Choyke et al., 1997)	9187702
unknown	missense_variant	NM_000551.3	NM_000551.3:c.292T>C	NP_000542.1(LRG_322p1):p.(Tyr98His)	no	no	unknown	unknown	unknown	tumour	(Choyke et al., 1997)	9187702
unknown	missense_variant	NM_000551.3	NM_000551.3:c.292T>C	NP_000542.1(LRG_322p1):p.(Tyr98His)	no	no	unknown	unknown	unknown	tumour	(Choyke et al., 1997)	9187702
unknown	missense_variant	NM_000551.3	NM_000551.3:c.292T>C	NP_000542.1(LRG_322p1):p.(Tyr98His)	no	no	unknown	unknown	unknown	tumour	(Choyke et al., 1997)	9187702
unknown	missense_variant	NM_000551.3	NM_000551.3:c.292T>C	NP_000542.1(LRG_322p1):p.(Tyr98His)	no	no	unknown	unknown	unknown	tumour	(Choyke et al., 1997)	9187702
unknown	missense_variant	NM_000551.3	NM_000551.3:c.292T>C	NP_000542.1(LRG_322p1):p.(Tyr98His)	no	no	unknown	unknown	unknown	tumour	(Choyke et al., 1997)	9187702
unknown	missense_variant	NM_000551.3	NM_000551.3:c.292T>C	NP_000542.1(LRG_322p1):p.(Tyr98His)	no	no	unknown	unknown	unknown	tumour	(Choyke et al., 1997)	9187702
unknown	frameshift_variant	NM_000551.3	NM_000551.3:c.180del	NP_000542.1(LRG_322p1):p.(Val62CysfsTer5)	no	no	unknown	unknown	unknown	tumour	(Choyke et al., 1997)	9187702
unknown	missense_variant	NM_000551.3	NM_000551.3:c.262T>A	NP_000542.1(LRG_322p1):p.(Trp88Arg)	no	no	HP:0009715	unknown	unknown	tumour	(Choyke et al., 1997)	9187702
1	start_lost; missense_variant	NM_000551.3; NM_000551.3	NM_000551.3:c.3G>A;NM_000551.3:c.631A>C	NP_000542.1(LRG_322p1):p.(Met1?);NP_000542.1(LRG_322p1):p.(Met211Leu)	yes	yes	HP:0006770	E28Y0M; lk28Y0M	M	patient	(Christensen et al., 2019)	31034483
1	unknown	N/A	N/A	N/A	no	no	HP:0010797; HP:0000238	d40Y0M	F	patient	(Cingoz et al., 2013)	23224817
1	unknown	N/A	N/A	N/A	no	no	HP:0010797	unknown	F	patient	(Cingoz et al., 2013)	23224817
1	unknown	N/A	N/A	N/A	no	no	HP:0010797	unknown	F	patient	(Cingoz et al., 2013)	23224817
1	missense_variant	NM_000551.3	NM_000551.3:c.232A>G	NP_000542.1(LRG_322p1):p.(Asn78Asp)	no	no	HP:0009713; HP:0006880; HP:0030393; HP:0001737; HP:0000107	E35Y0M	F	patient	(Cingoz et al., 2013)	23224817
1	missense_variant	NM_000551.3	NM_000551.3:c.232A>G	NP_000542.1(LRG_322p1):p.(Asn78Asp)	no	no	HP:0009713; HP:0006880; HP:0200022	E30Y0M	M	patient	(Cingoz et al., 2013)	23224817
1	missense_variant	NM_000551.3	NM_000551.3:c.232A>G	NP_000542.1(LRG_322p1):p.(Asn78Asp)	no	no	HP:0009713; HP:0006880; HP:0030393	E25Y0M; lk28Y0M	F	patient	(Cingoz et al., 2013)	23224817
11	missense_variant	NM_000551.3	NM_000551.3:c.233A>G	NP_000542.1(LRG_322p1):p.(Asn78Ser)	no	no	HP:0010797; HP:0009711	unknown	unknown	patient	(Ciotti et al., 2009)	19464396
25	deletion	NM_000551.3	N/A	N/A	no	no	HP:0010797; HP:0000107; HP:0001732	unknown	unknown	patient	(Ciotti et al., 2009)	19464396
VHL-12	frameshift_variant	NM_000551.3	NM_000551.3:c.326del	NP_000542.1(LRG_322p1):p.(Ile109ThrfsTer50)	no	no	HP:0009711; HP:0010797; HP:0005584	unknown	unknown	patient	(Ciotti et al., 2009)	19464396
7	delins	NM_000551.3	NM_000551.3:c.499_504delinsT	NP_000542.1(LRG_322p1):p.(Arg167SerfsTer5)	no	no	HP:0005584; HP:0000107; HP:0009711	unknown	unknown	patient	(Ciotti et al., 2009)	19464396
27	deletion	NM_000551.3	N/A	N/A	no	no	HP:0010797	unknown	unknown	patient	(Ciotti et al., 2009)	19464396
VHL-3	frameshift_variant	NM_000551.3	NM_000551.3:c.581_582del	NP_000542.1(LRG_322p1):p.(Val194AlafsTer61)	no	no	HP:0005584; HP:0009711; HP:0010797	unknown	unknown	patient	(Ciotti et al., 2009)	19464396
18	missense_variant	NM_000551.3	NM_000551.3:c.233A>G	NP_000542.1(LRG_322p1):p.(Asn78Ser)	no	no	HP:0010797; HP:0001732	unknown	unknown	patient	(Ciotti et al., 2009)	19464396
22	deletion	NM_000551.3	N/A	N/A	no	no	HP:0010797; HP:0005584; HP:0009711	unknown	unknown	patient	(Ciotti et al., 2009)	19464396
24	deletion	NM_000551.3	N/A	N/A	no	no	HP:0010797; HP:0005584; HP:0009711; HP:0000107; HP:0001732	unknown	unknown	patient	(Ciotti et al., 2009)	19464396
3	frameshift_variant	NM_000551.3	NM_000551.3:c.581_582del	NP_000542.1(LRG_322p1):p.(Val194AlafsTer61)	no	no	HP:0010797; HP:0005584; HP:0009711; HP:0000107	unknown	unknown	patient	(Ciotti et al., 2009)	19464396
15	missense_variant	NM_000551.3	NM_000551.3:c.256C>T	NP_000542.1(LRG_322p1):p.(Pro86Ser)	no	no	HP:0010797; HP:0001737	unknown	unknown	patient	(Ciotti et al., 2009)	19464396
12	frameshift_variant	NM_000551.3	NM_000551.3:c.326del	NP_000542.1(LRG_322p1):p.(Ile109ThrfsTer50)	no	no	HP:0010797; HP:0005584; HP:0009711	unknown	unknown	patient	(Ciotti et al., 2009)	19464396
10	missense_variant	NM_000551.3	NM_000551.3:c.257C>T	NP_000542.1(LRG_322p1):p.(Pro86Leu)	no	no	HP:0010797; HP:0005584; HP:0009711	unknown	unknown	patient	(Ciotti et al., 2009)	19464396
2	missense_variant	NM_000551.3	NM_000551.3:c.533T>C	NP_000542.1(LRG_322p1):p.(Leu178Pro)	no	no	HP:0010797; HP:0001737; HP:0002666; HP:0009711; HP:0000107	unknown	unknown	patient	(Ciotti et al., 2009)	19464396
4	stop_gained	NM_000551.3	NM_000551.3:c.517G>T	NP_000542.1(LRG_322p1):p.(Glu173Ter)	no	no	HP:0010797; HP:0005584; HP:0009711	unknown	unknown	patient	(Ciotti et al., 2009)	19464396
19	missense_variant	NM_000551.3	NM_000551.3:c.500G>A	NP_000542.1(LRG_322p1):p.(Arg167Gln)	no	no	HP:0010797; HP:0005584	unknown	unknown	patient	(Ciotti et al., 2009)	19464396
13	missense_variant	NM_000551.3	NM_000551.3:c.500G>A	NP_000542.1(LRG_322p1):p.(Arg167Gln)	no	no	HP:0010797; HP:0005584; HP:0001737; HP:0000138	unknown	unknown	patient	(Ciotti et al., 2009)	19464396
17	missense_variant	NM_000551.3	NM_000551.3:c.499C>T	NP_000542.1(LRG_322p1):p.(Arg167Trp)	no	no	HP:0010797; HP:0001737; HP:0001732; HP:0002666	unknown	unknown	patient	(Ciotti et al., 2009)	19464396
21	missense_variant	NM_000551.3	NM_000551.3:c.256C>T	NP_000542.1(LRG_322p1):p.(Pro86Ser)	no	no	HP:0010797	unknown	unknown	patient	(Ciotti et al., 2009)	19464396
5	missense_variant	NM_000551.3	NM_000551.3:c.482G>A	NP_000542.1(LRG_322p1):p.(Arg161Gln)	no	no	HP:0010797; HP:0002666	unknown	unknown	patient	(Ciotti et al., 2009)	19464396
9	missense_variant	NM_000551.3	NM_000551.3:c.481C>G	NP_000542.1(LRG_322p1):p.(Arg161Gly)	no	no	HP:0010797; HP:0009711	unknown	unknown	patient	(Ciotti et al., 2009)	19464396
8	missense_variant	NM_000551.3	NM_000551.3:c.464-1G>A	NP_000542.1(LRG_322p1):p.?	no	no	HP:0010797; HP:0005584; HP:0030424	unknown	unknown	patient	(Ciotti et al., 2009)	19464396
20	missense_variant	NM_000551.3	NM_000551.3:c.499C>T	NP_000542.1(LRG_322p1):p.(Arg167Trp)	no	no	HP:0002666; HP:0009711	unknown	unknown	patient	(Ciotti et al., 2009)	19464396
14	missense_variant	NM_000551.3	NM_000551.3:c.463+1G>A	NP_000542.1(LRG_322p1):p.?	no	no	HP:0010797; HP:0001737; HP:0000138; HP:0009711	unknown	unknown	patient	(Ciotti et al., 2009)	19464396
1	stop_gained	NM_000551.3	NM_000551.3:c.337C>T	NP_000542.1(LRG_322p1):p.(Arg113Ter)	no	no	HP:0010797; HP:0005584	unknown	unknown	patient	(Ciotti et al., 2009)	19464396
6	missense_variant	NM_000551.3	NM_000551.3:c.340G>C	NP_000542.1(LRG_322p1):p.(Gly114Arg)	no	no	HP:0010797; HP:0001732	unknown	unknown	patient	(Ciotti et al., 2009)	19464396
16	missense_variant	NM_000551.3	NM_000551.3:c.340G>C	NP_000542.1(LRG_322p1):p.(Gly114Arg)	no	no	HP:0010797; HP:0001732	unknown	unknown	patient	(Ciotti et al., 2009)	19464396
26	deletion	NM_000551.3	N/A	N/A	no	no	HP:0010797; HP:0009711; HP:0000107; HP:0001732	unknown	unknown	patient	(Ciotti et al., 2009)	19464396
23	deletion	NM_000551.3	N/A	N/A	no	no	HP:0010797; HP:0000107; HP:0001732	unknown	unknown	patient	(Ciotti et al., 2009)	19464396
1	missense_variant	NM_000551.3	NM_000551.3:c.275A>G	NP_000542.1(LRG_322p1):p.(Asp92Gly)	no	yes	HP:0030393; HP:0000107; HP:0009726; HP:0001737; HP:0006880	E33Y0M; lk43Y0M	F	patient	(Codreanu et al., 2010)	20351605
1	missense_variant	NM_000551.3	NM_000551.3:c.275A>G	NP_000542.1(LRG_322p1):p.(Asp92Gly)	no	no	none	lk5Y0M	F	patient	(Codreanu et al., 2010)	20351605
2	missense_variant	NM_000551.3	NM_000551.3:c.473T>C	NP_000542.1(LRG_322p1):p.(Leu158Pro)	no	yes	HP:0006880; HP:0009726; HP:0009711; HP:0030393	lk46Y0M	F	patient	(Codreanu et al., 2010)	20351605
3	minus_2_frameshift_variant	NM_000551.3	NM_000551.3:c.185_195del	NP_000542.1(LRG_322p1):p.(Val62GlyfsTer66)	no	no	HP:0030393	E16Y0M	F	patient	(Codreanu et al., 2010)	20351605
1	exon_loss_variant	NM_000551.3	N/A	N/A	no	no	HP:0010797; HP:0005584; HP:0030072	E30Y0M; lk43Y0M	M	patient	(Cooper et al., 2017)	28261513
2	stop_gained	NM_000551.3	NM_000551.3:c.481C>T	NP_000542.1(LRG_322p1):p.(Arg161Ter)	no	no	unknown	unknown	F	patient	(Coppin et al., 2014)	24301059
2	stop_gained	NM_000551.3	NM_000551.3:c.481C>T	NP_000542.1(LRG_322p1):p.(Arg161Ter)	no	no	HP:0006770	E48Y0M	M	patient	(Coppin et al., 2014)	24301059
1	missense_variant	NM_000551.3	NM_000551.3:c.500G>A	NP_000542.1(LRG_322p1):p.(Arg167Gln)	no	no	HP:0010797; HP:0002666; HP:0030405; HP:0011732	E16Y0M; lk17Y0M	M	patient	(Coppin et al., 2014)	24301059
3	stop_gained	NM_000551.3	NM_000551.3:c.481C>T	NP_000542.1(LRG_322p1):p.(Arg161Ter)	no	no	unknown	unknown	F	patient	(Coppin et al., 2019)	30731206
1	missense_variant	NM_000551.3	NM_000551.3:c.500G>A	NP_000542.1(LRG_322p1):p.(Arg167Gln)	no	yes	HP:0010797; HP:0002666; HP:0030405; HP:0000834	E16Y0M; lk54Y0M	M	patient	(Coppin et al., 2019)	30731206
4	stop_gained	NM_000551.3	NM_000551.3:c.490C>T	NP_000542.1(LRG_322p1):p.(Gln164Ter)	no	yes	HP:0010797; HP:0005584	E34Y0M; lk34Y0M	M	patient	(Coppin et al., 2019)	30731206
3	stop_gained	NM_000551.3	NM_000551.3:c.481C>T	NP_000542.1(LRG_322p1):p.(Arg161Ter)	no	no	HP:0005584	E48Y0M; lk48Y0M	M	patient	(Coppin et al., 2019)	30731206
2	stop_gained	NM_000551.3	NM_000551.3:c.481C>T	NP_000542.1(LRG_322p1):p.(Arg161Ter)	no	no	HP:0009711; HP:0000107	E16Y0M; lk16Y0M	M	patient	(Coppin et al., 2019)	30731206
1	missense_variant	NM_000551.3	NM_000551.3:c.268A>C	NP_000542.1(LRG_322p1):p.(Asn90His)	no	yes	HP:0002666	E6Y0M	F	patient	(Corcoran et al., 2008)	18251729
354	missense_variant	NM_000551.3	NM_000551.3:c.500G>A	NP_000542.1(LRG_322p1):p.(Arg167Gln)	no	no	HP:0030405; HP:0002666	unknown	unknown	patient	(Corcos et al., 2008)	18580449
288	missense_variant	NM_000551.3	NM_000551.3:c.482G>A	NP_000542.1(LRG_322p1):p.(Arg161Gln)	no	no	HP:0030405; HP:0002666	unknown	unknown	patient	(Corcos et al., 2008)	18580449
288	missense_variant	NM_000551.3	NM_000551.3:c.482G>A	NP_000542.1(LRG_322p1):p.(Arg161Gln)	no	no	HP:0030405; HP:0002666	unknown	unknown	patient	(Corcos et al., 2008)	18580449
13	missense_variant	NM_000551.3	NM_000551.3:c.351G>T	NP_000542.1(LRG_322p1):p.(Trp117Cys)	no	no	HP:0030405;	unknown	unknown	patient	(Corcos et al., 2008)	18580449
1	missense_variant	NM_000551.3	NM_000551.3:c.499C>T	NP_000542.1(LRG_322p1):p.(Arg167Trp)	no	no	HP:0030405; HP:0002666	unknown	unknown	patient	(Corcos et al., 2008)	18580449
372	missense_variant	NM_000551.3	NM_000551.3:c.500G>A	NP_000542.1(LRG_322p1):p.(Arg167Gln)	no	no	HP:0030405; HP:0002666	unknown	unknown	patient	(Corcos et al., 2008)	18580449
582	splice_site_variant	NM_000551.3	NM_000551.3:c.463+1G>A	NP_000542.1(LRG_322p1):p.?	no	no	HP:0030405; HP:0005584	unknown	unknown	patient	(Corcos et al., 2008)	18580449
51	minus_1_frameshift_variant	NM_000551.3	NM_000551.3:c.571del	NP_000542.1(LRG_322p1):p.(His191ThrfsTer11)	no	no	HP:0030405; HP:0002666; HP:0005584	unknown	unknown	patient	(Corcos et al., 2008)	18580449
64	stop_gained	NM_000551.3	NM_000551.3:c.217C>T	NP_000542.1(LRG_322p1):p.(Gln73Ter)	no	no	HP:0030405; HP:0005584	unknown	unknown	patient	(Corcos et al., 2008)	18580449
355	rearrangement_region	none	N/A	N/A	no	no	HP:0030405; HP:0002666;	unknown	unknown	patient	(Corcos et al., 2008)	18580449
76	rearrangement_region	none	N/A	N/A	no	no	HP:0030405; HP:0002666; HP:0005584	unknown	unknown	patient	(Corcos et al., 2008)	18580449
40	rearrangement_region	none	N/A	N/A	no	no	HP:0030405; HP:0002666; HP:0005584	unknown	unknown	patient	(Corcos et al., 2008)	18580449
463	missense_variant	NM_000551.3	NM_000551.3:c.551T>A	NP_000542.1(LRG_322p1):p.(Leu184His)	no	no	HP:0030405; HP:0002666;	unknown	unknown	patient	(Corcos et al., 2008)	18580449
81	missense_variant	NM_000551.3	NM_000551.3:c.509T>G	NP_000542.1(LRG_322p1):p.(Val170Gly)	no	no	HP:0030405;	unknown	unknown	patient	(Corcos et al., 2008)	18580449
78	synonymous_variant	NM_000551.3	NM_000551.3:c.462A>C	NP_000542.1(LRG_322p1):p.(Pro154=)	no	no	HP:0030405; HP:0002666;	unknown	unknown	patient	(Corcos et al., 2008)	18580449
94	missense_variant	NM_000551.3	NM_000551.3:c.407T>C	NP_000542.1(LRG_322p1):p.(Phe136Ser)	no	no	HP:0030405; HP:0005584	unknown	unknown	patient	(Corcos et al., 2008)	18580449
99	missense_variant	NM_000551.3	NM_000551.3:c.482G>A	NP_000542.1(LRG_322p1):p.(Arg161Gln)	no	no	HP:0030405; HP:0002666; HP:0005584	unknown	unknown	patient	(Corcos et al., 2008)	18580449
41	stop_gained	NM_000551.3	NM_000551.3:c.481C>T	NP_000542.1(LRG_322p1):p.(Arg161Ter)	no	no	HP:0030405; HP:0005584	unknown	unknown	patient	(Corcos et al., 2008)	18580449
1	missense_variant	NM_000551.3	NM_000551.3:c.499C>T	NP_000542.1(LRG_322p1):p.(Arg167Trp)	no	no	HP:0030405; HP:0002666; HP:0009726	unknown	unknown	patient	(Corcos et al., 2008)	18580449
503	missense_variant	NM_000551.3	NM_000551.3:c.256C>T	NP_000542.1(LRG_322p1):p.(Pro86Ser)	no	no	HP:0030405;	unknown	unknown	patient	(Corcos et al., 2008)	18580449
240	missense_variant	NM_000551.3	NM_000551.3:c.470C>T	NP_000542.1(LRG_322p1):p.(Thr157Ile)	no	no	HP:0030405; HP:0002666	unknown	unknown	patient	(Corcos et al., 2008)	18580449
7	stop_gained	NM_000551.3	NM_000551.3:c.525C>G	NP_000542.1(LRG_322p1):p.(Tyr175Ter)	no	no	HP:0030405;	unknown	unknown	patient	(Corcos et al., 2008)	18580449
503	missense_variant	NM_000551.3	NM_000551.3:c.256C>T	NP_000542.1(LRG_322p1):p.(Pro86Ser)	no	no	HP:0030405; HP:0002666; HP:0005584	unknown	unknown	patient	(Corcos et al., 2008)	18580449
63	stop_gained	NM_000551.3	NM_000551.3:c.525C>G	NP_000542.1(LRG_322p1):p.(Tyr175Ter)	no	no	HP:0030405;	unknown	unknown	patient	(Corcos et al., 2008)	18580449
48	missense_variant	NM_000551.3	NM_000551.3:c.345C>G	NP_000542.1(LRG_322p1):p.(His115Gln)	no	no	HP:0030405;	unknown	unknown	patient	(Corcos et al., 2008)	18580449
900	minus_1_frameshift_variant	NM_000551.3	NM_000551.3:c.284del	NP_000542.1(LRG_322p1):p.(Pro95ArgfsTer64)	no	no	HP:0030405;	unknown	unknown	patient	(Corcos et al., 2008)	18580449
737	missense_variant	NM_000551.3	NM_000551.3:c.499C>T	NP_000542.1(LRG_322p1):p.(Arg167Trp)	no	no	HP:0030405; HP:0002666; HP:0005584	unknown	unknown	patient	(Corcos et al., 2008)	18580449
12	missense_variant	NM_000551.3	NM_000551.3:c.245G>C	NP_000542.1(LRG_322p1):p.(Arg82Pro)	no	no	HP:0030405; HP:0002666; HP:0005584	unknown	unknown	patient	(Corcos et al., 2008)	18580449
63	stop_gained	NM_000551.3	NM_000551.3:c.525C>G	NP_000542.1(LRG_322p1):p.(Tyr175Ter)	no	no	HP:0030405; HP:0002666; HP:0005584	unknown	unknown	patient	(Corcos et al., 2008)	18580449
360	missense_variant	NM_000551.3	NM_000551.3:c.334T>C	NP_000542.1(LRG_322p1):p.(Tyr112His)	no	no	HP:0030405;	unknown	unknown	patient	(Corcos et al., 2008)	18580449
360	missense_variant	NM_000551.3	NM_000551.3:c.334T>C	NP_000542.1(LRG_322p1):p.(Tyr112His)	no	no	HP:0030405;	unknown	unknown	patient	(Corcos et al., 2008)	18580449
81	missense_variant	NM_000551.3	NM_000551.3:c.509T>G	NP_000542.1(LRG_322p1):p.(Val170Gly)	no	no	HP:0030405; HP:0002666;	unknown	unknown	patient	(Corcos et al., 2008)	18580449
284	splice_site_variant	NM_000551.3	NM_000551.3:c.340+1G>A	NP_000542.1(LRG_322p1):p.?	no	no	HP:0030405; HP:0002666; HP:0009726	unknown	unknown	patient	(Corcos et al., 2008)	18580449
11	missense_variant	NM_000551.3	NM_000551.3:c.256C>T	NP_000542.1(LRG_322p1):p.(Pro86Ser)	no	no	HP:0030405; HP:0002666; HP:0005584	unknown	unknown	patient	(Corcos et al., 2008)	18580449
1	missense_variant	NM_000551.3	NM_000551.3:c.470C>T	NP_000542.1(LRG_322p1):p.(Thr157Ile)	no	no	none	lk55Y0M	M	patient	(Corleto et al., 2009)	19734639
1	missense_variant	NM_000551.3	NM_000551.3:c.470C>T	NP_000542.1(LRG_322p1):p.(Thr157Ile)	yes	no	HP:0006748; HP:0030405; HP:0100634	E22Y0M; lk45Y0M	F	patient	(Corleto et al., 2009)	19734639
1	missense_variant	NM_000551.3	NM_000551.3:c.388G>C	NP_000542.1(LRG_322p1):p.(Val130Leu)	no	no	HP:0005584	unknown	unknown	tumour	(Corro et al., 2017)	28214514
1	missense_variant; missense_variant	NM_000551.3; NM_000551.3	NM_000551.3:c.598C>T;NM_000551.3:c.482G>A	NP_000542.1(LRG_322p1):p.(Arg200Trp);NP_000542.1(LRG_322p1):p.(Arg161Gln)	yes	no	HP:0010797; HP:0009711; HP:0030405	lk36Y0M	F	patient	(Couve et al., 2014)	25371412
1	unknown	NM_000551.3	NM_000551.3:unknown	N/A	no	no	HP:0010797	d42Y0M	M	patient	(Couve et al., 2014)	25371412
1	missense_variant; missense_variant	NM_000551.3; NM_000551.3	NM_000551.3:c.598C>T;NM_000551.3:c.482G>A	NP_000542.1(LRG_322p1):p.(Arg200Trp);NP_000542.1(LRG_322p1):p.(Arg161Gln)	yes	no	HP:0010797; HP:0009711; HP:0005584; HP:0002666	lk28Y0M	F	patient	(Couve et al., 2014)	25371412
1	missense_variant; missense_variant	NM_000551.3; NM_000551.3	NM_000551.3:c.598C>T;NM_000551.3:c.482G>A	NP_000542.1(LRG_322p1):p.(Arg200Trp);NP_000542.1(LRG_322p1):p.(Arg161Gln)	yes	no	HP:0005584; HP:0010797; HP:0009711	d62Y0M	M	patient	(Couve et al., 2014)	25371412
2	missense_variant	NM_000551.3	NM_000551.3:c.499C>T	NP_000542.1(LRG_322p1):p.(Arg167Trp)	no	no	HP:0002666	E25Y0M	F	tumour	(Crona et al., 2014)	24466223
3	missense_variant	NM_000551.3	NM_000551.3:c.548C>T	NP_000542.1(LRG_322p1):p.(Ser183Leu)	no	no	HP:0002668	E28Y0M	M	tumour	(Crona et al., 2014)	24466223
1	missense_variant	NM_000551.3	NM_000551.3:c.482G>A	NP_000542.1(LRG_322p1):p.(Arg161Gln)	no	no	HP:0002666	E66Y0M	F	tumour	(Crona et al., 2014)	24466223
2	missense_variant	NM_000551.3	NM_000551.3:c.499C>T	NP_000542.1(LRG_322p1):p.(Arg167Trp)	no	no	HP:0002666	E25Y0M	F	tumour	(Crona et al., 2014)	24466223
2	missense_variant	NM_000551.3	NM_000551.3:c.499C>T	NP_000542.1(LRG_322p1):p.(Arg167Trp)	no	no	HP:0002666	E21Y0M	M	tumour	(Crona et al., 2014)	24466223
19	missense_variant	NM_000551.3	NM_000551.3:c.353T>C	NP_000542.1(LRG_322p1):p.(Leu118Pro)	no	no	unknown	unknown	unknown	tumour	(Crossey et al., 1994)	7987306
25	missense_variant	NM_000551.3	NM_000551.3:c.194C>G	NP_000542.1(LRG_322p1):p.(Ser65Trp)	no	no	unknown	unknown	unknown	tumour	(Crossey et al., 1994)	7987306
52	missense_variant	NM_000551.3	NM_000551.3:c.194C>T	NP_000542.1(LRG_322p1):p.(Ser65Leu)	no	no	unknown	unknown	unknown	tumour	(Crossey et al., 1994)	7987306
43	stop_gained	NM_000551.3	NM_000551.3:c.196del	NP_000542.1(LRG_322p1):p.(Val66Ter)	no	no	unknown	unknown	unknown	tumour	(Crossey et al., 1994)	7987306
34	missense_variant	NM_000551.3	NM_000551.3:c.232A>C	NP_000542.1(LRG_322p1):p.(Asn78His)	no	no	unknown	unknown	unknown	tumour	(Crossey et al., 1994)	7987306
103	missense_variant	NM_000551.3	NM_000551.3:c.240T>G	NP_000542.1(LRG_322p1):p.(Ser80Arg)	no	no	unknown	unknown	unknown	tumour	(Crossey et al., 1994)	7987306
35	inframe_deletion	NM_000551.3	NM_000551.3:c.245_253del	NP_000542.1(LRG_322p1):p.(Arg82_Val84del)	no	no	unknown	unknown	unknown	tumour	(Crossey et al., 1994)	7987306
59	missense_variant	NM_000551.3	NM_000551.3:c.266T>C	NP_000542.1(LRG_322p1):p.(Leu89Pro)	no	no	unknown	unknown	unknown	tumour	(Crossey et al., 1994)	7987306
51	missense_variant	NM_000551.3	NM_000551.3:c.280G>T	NP_000542.1(LRG_322p1):p.(Glu94Ter)	no	no	unknown	unknown	unknown	tumour	(Crossey et al., 1994)	7987306
49	missense_variant	NM_000551.3	NM_000551.3:c.461C>T	NP_000542.1(LRG_322p1):p.(Pro154Leu)	no	no	HP:0002666	unknown	unknown	tumour	(Crossey et al., 1994)	7987306
VHL63	missense_variant	NM_000551.3	NM_000551.3:c.499C>T	NP_000542.1(LRG_322p1):p.(Arg167Trp)	no	no	HP:0002666	unknown	M	patient	(Crossey et al., 1994)	7987306
VHL63	missense_variant	NM_000551.3	NM_000551.3:c.499C>T	NP_000542.1(LRG_322p1):p.(Arg167Trp)	no	no	HP:0009711	unknown	M	patient	(Crossey et al., 1994)	7987306
VHL63	missense_variant	NM_000551.3	NM_000551.3:c.499C>T	NP_000542.1(LRG_322p1):p.(Arg167Trp)	no	no	HP:0002666	unknown	F	patient	(Crossey et al., 1994)	7987306
VHL63	missense_variant	NM_000551.3	NM_000551.3:c.499C>T	NP_000542.1(LRG_322p1):p.(Arg167Trp)	no	no	HP:0009711	unknown	F	patient	(Crossey et al., 1994)	7987306
VHL63	missense_variant	NM_000551.3	NM_000551.3:c.499C>T	NP_000542.1(LRG_322p1):p.(Arg167Trp)	no	no	HP:0009711	unknown	F	patient	(Crossey et al., 1994)	7987306
VHL63	missense_variant	NM_000551.3	NM_000551.3:c.499C>T	NP_000542.1(LRG_322p1):p.(Arg167Trp)	no	no	HP:0006880	unknown	F	patient	(Crossey et al., 1994)	7987306
VHL63	missense_variant	NM_000551.3	NM_000551.3:c.499C>T	NP_000542.1(LRG_322p1):p.(Arg167Trp)	no	no	HP:0002666	unknown	F	patient	(Crossey et al., 1994)	7987306
VHL63	missense_variant	NM_000551.3	NM_000551.3:c.499C>T	NP_000542.1(LRG_322p1):p.(Arg167Trp)	no	no	HP:0002666	unknown	M	patient	(Crossey et al., 1994)	7987306
VHL63	missense_variant	NM_000551.3	NM_000551.3:c.499C>T	NP_000542.1(LRG_322p1):p.(Arg167Trp)	no	no	HP:0002666; HP:0009711	unknown	M	patient	(Crossey et al., 1994)	7987306
VHL63	missense_variant	NM_000551.3	NM_000551.3:c.499C>T	NP_000542.1(LRG_322p1):p.(Arg167Trp)	no	no	HP:0002666	unknown	M	patient	(Crossey et al., 1994)	7987306
VHL63	missense_variant	NM_000551.3	NM_000551.3:c.499C>T	NP_000542.1(LRG_322p1):p.(Arg167Trp)	no	no	HP:0002666; HP:0009711	unknown	F	patient	(Crossey et al., 1994)	7987306
VHL63	missense_variant	NM_000551.3	NM_000551.3:c.499C>T	NP_000542.1(LRG_322p1):p.(Arg167Trp)	no	no	HP:0002666	unknown	M	patient	(Crossey et al., 1994)	7987306
VHL63	missense_variant	NM_000551.3	NM_000551.3:c.499C>T	NP_000542.1(LRG_322p1):p.(Arg167Trp)	no	no	HP:0006880; HP:0009711	unknown	F	patient	(Crossey et al., 1994)	7987306
VHL63	missense_variant	NM_000551.3	NM_000551.3:c.499C>T	NP_000542.1(LRG_322p1):p.(Arg167Trp)	no	no	HP:0002666	unknown	F	patient	(Crossey et al., 1994)	7987306
VHL63	missense_variant	NM_000551.3	NM_000551.3:c.499C>T	NP_000542.1(LRG_322p1):p.(Arg167Trp)	no	no	HP:0009711	unknown	F	patient	(Crossey et al., 1994)	7987306
VHL63	missense_variant	NM_000551.3	NM_000551.3:c.499C>T	NP_000542.1(LRG_322p1):p.(Arg167Trp)	no	no	HP:0009711; HP:0002666	unknown	F	patient	(Crossey et al., 1994)	7987306
VHL63	missense_variant	NM_000551.3	NM_000551.3:c.499C>T	NP_000542.1(LRG_322p1):p.(Arg167Trp)	no	no	HP:0009711	unknown	M	patient	(Crossey et al., 1994)	7987306
VHL63	missense_variant	NM_000551.3	NM_000551.3:c.499C>T	NP_000542.1(LRG_322p1):p.(Arg167Trp)	no	no	HP:0009711; HP:0002666	unknown	M	patient	(Crossey et al., 1994)	7987306
VHL63	missense_variant	NM_000551.3	NM_000551.3:c.499C>T	NP_000542.1(LRG_322p1):p.(Arg167Trp)	no	no	HP:0009711; HP:0002666	unknown	F	patient	(Crossey et al., 1994)	7987306
VHL63	missense_variant	NM_000551.3	NM_000551.3:c.499C>T	NP_000542.1(LRG_322p1):p.(Arg167Trp)	no	no	HP:0009711	unknown	F	patient	(Crossey et al., 1994)	7987306
VHL63	missense_variant	NM_000551.3	NM_000551.3:c.499C>T	NP_000542.1(LRG_322p1):p.(Arg167Trp)	no	no	HP:0009711; HP:0006880; HP:0002666	unknown	M	patient	(Crossey et al., 1994)	7987306
VHL63	missense_variant	NM_000551.3	NM_000551.3:c.499C>T	NP_000542.1(LRG_322p1):p.(Arg167Trp)	no	no	HP:0006880; HP:0009711	unknown	F	patient	(Crossey et al., 1994)	7987306
VHL63	missense_variant	NM_000551.3	NM_000551.3:c.499C>T	NP_000542.1(LRG_322p1):p.(Arg167Trp)	no	no	unknown	unknown	M	patient	(Crossey et al., 1994)	7987306
105	stop_gained	NM_000551.3	NM_000551.3:c.481C>T	NP_000542.1(LRG_322p1):p.(Arg161Ter)	no	no	unknown	unknown	unknown	tumour	(Crossey et al., 1994)	7987306
90	stop_gained	NM_000551.3	NM_000551.3:c.481C>T	NP_000542.1(LRG_322p1):p.(Arg161Ter)	no	no	unknown	unknown	unknown	tumour	(Crossey et al., 1994)	7987306
21	stop_gained	NM_000551.3	NM_000551.3:c.583C>T	NP_000542.1(LRG_322p1):p.(Gln195Ter)	no	no	unknown	unknown	unknown	tumour	(Crossey et al., 1994)	7987306
88	stop_gained	NM_000551.3	NM_000551.3:c.555C>G	NP_000542.1(LRG_322p1):p.(Tyr185Ter)	no	no	unknown	unknown	unknown	tumour	(Crossey et al., 1994)	7987306
VHL63	missense_variant	NM_000551.3	NM_000551.3:c.499C>T	NP_000542.1(LRG_322p1):p.(Arg167Trp)	no	no	HP:0002666	unknown	M	patient	(Crossey et al., 1994)	7987306
82	stop_gained	NM_000551.3	NM_000551.3:c.555C>G	NP_000542.1(LRG_322p1):p.(Tyr185Ter)	no	no	unknown	unknown	unknown	tumour	(Crossey et al., 1994)	7987306
VHL63	missense_variant	NM_000551.3	NM_000551.3:c.499C>T	NP_000542.1(LRG_322p1):p.(Arg167Trp)	no	no	HP:0009711	unknown	M	patient	(Crossey et al., 1994)	7987306
VHL63	missense_variant	NM_000551.3	NM_000551.3:c.499C>T	NP_000542.1(LRG_322p1):p.(Arg167Trp)	no	no	HP:0009711; HP:0006880; HP:0002666	unknown	F	patient	(Crossey et al., 1994)	7987306
VHL63	missense_variant	NM_000551.3	NM_000551.3:c.499C>T	NP_000542.1(LRG_322p1):p.(Arg167Trp)	no	no	HP:0009711	unknown	F	patient	(Crossey et al., 1994)	7987306
VHL63	missense_variant	NM_000551.3	NM_000551.3:c.499C>T	NP_000542.1(LRG_322p1):p.(Arg167Trp)	no	no	HP:0009711	unknown	F	patient	(Crossey et al., 1994)	7987306
VHL63	missense_variant	NM_000551.3	NM_000551.3:c.499C>T	NP_000542.1(LRG_322p1):p.(Arg167Trp)	no	no	HP:0006880; HP:0002666	unknown	M	patient	(Crossey et al., 1994)	7987306
VHL63	missense_variant	NM_000551.3	NM_000551.3:c.499C>T	NP_000542.1(LRG_322p1):p.(Arg167Trp)	no	no	HP:0002666	unknown	M	patient	(Crossey et al., 1994)	7987306
VHL63	missense_variant	NM_000551.3	NM_000551.3:c.499C>T	NP_000542.1(LRG_322p1):p.(Arg167Trp)	no	no	HP:0002666	unknown	M	patient	(Crossey et al., 1994)	7987306
136	stop_gained	NM_000551.3	NM_000551.3:c.337C>T	NP_000542.1(LRG_322p1):p.(Arg113Ter)	no	no	unknown	unknown	unknown	tumour	(Crossey et al., 1994)	7987306
VHL63	missense_variant	NM_000551.3	NM_000551.3:c.499C>T	NP_000542.1(LRG_322p1):p.(Arg167Trp)	no	no	HP:0009711	unknown	F	patient	(Crossey et al., 1994)	7987306
VHL63	missense_variant	NM_000551.3	NM_000551.3:c.499C>T	NP_000542.1(LRG_322p1):p.(Arg167Trp)	no	no	HP:0009711	unknown	F	patient	(Crossey et al., 1994)	7987306
VHL63	missense_variant	NM_000551.3	NM_000551.3:c.499C>T	NP_000542.1(LRG_322p1):p.(Arg167Trp)	no	no	HP:0002666	unknown	M	patient	(Crossey et al., 1994)	7987306
133	missense_variant	NM_000551.3	NM_000551.3:c.340G>T	NP_000542.1(LRG_322p1):p.(Gly114Cys)	no	no	unknown	unknown	unknown	tumour	(Crossey et al., 1994)	7987306
40	missense_variant	NM_000551.3	NM_000551.3:c.340G>T	NP_000542.1(LRG_322p1):p.(Gly114Cys)	no	no	HP:0002666	unknown	unknown	tumour	(Crossey et al., 1994)	7987306
26	missense_variant	NM_000551.3	NM_000551.3:c.508G>T	NP_000542.1(LRG_322p1):p.(Val170Phe)	no	no	HP:0002666	unknown	unknown	tumour	(Crossey et al., 1994)	7987306
152	missense_variant	NM_000551.3	NM_000551.3:c.500G>A	NP_000542.1(LRG_322p1):p.(Arg167Gln)	no	no	unknown	unknown	unknown	tumour	(Crossey et al., 1994)	7987306
121	missense_variant	NM_000551.3	NM_000551.3:c.500G>A	NP_000542.1(LRG_322p1):p.(Arg167Gln)	no	no	HP:0002666	unknown	unknown	tumour	(Crossey et al., 1994)	7987306
VHL63	missense_variant	NM_000551.3	NM_000551.3:c.499C>T	NP_000542.1(LRG_322p1):p.(Arg167Trp)	no	no	HP:0009711	unknown	F	patient	(Crossey et al., 1994)	7987306
65	missense_variant	NM_000551.3	NM_000551.3:c.500G>A	NP_000542.1(LRG_322p1):p.(Arg167Gln)	no	no	HP:0002666	unknown	unknown	tumour	(Crossey et al., 1994)	7987306
44	missense_variant	NM_000551.3	NM_000551.3:c.533T>C	NP_000542.1(LRG_322p1):p.(Leu178Pro)	no	no	unknown	unknown	unknown	tumour	(Crossey et al., 1994)	7987306
33	missense_variant	NM_000551.3	NM_000551.3:c.500G>A	NP_000542.1(LRG_322p1):p.(Arg167Gln)	no	no	HP:0002666	unknown	unknown	tumour	(Crossey et al., 1994)	7987306
116	missense_variant	NM_000551.3	NM_000551.3:c.499C>T	NP_000542.1(LRG_322p1):p.(Arg167Trp)	no	no	HP:0002666	unknown	unknown	tumour	(Crossey et al., 1994)	7987306
95	missense_variant	NM_000551.3	NM_000551.3:c.499C>T	NP_000542.1(LRG_322p1):p.(Arg167Trp)	no	no	HP:0002666	unknown	unknown	tumour	(Crossey et al., 1994)	7987306
30	stop_gained	NM_000551.3	NM_000551.3:c.337C>T	NP_000542.1(LRG_322p1):p.(Arg113Ter)	no	no	unknown	unknown	unknown	tumour	(Crossey et al., 1994)	7987306
137	missense_variant	NM_000551.3	NM_000551.3:c.499C>G	NP_000542.1(LRG_322p1):p.(Arg167Gly)	no	no	unknown	unknown	unknown	tumour	(Crossey et al., 1994)	7987306
92	stop_gained	NM_000551.3	NM_000551.3:c.481C>T	NP_000542.1(LRG_322p1):p.(Arg161Ter)	no	no	unknown	unknown	unknown	tumour	(Crossey et al., 1994)	7987306
91	missense_variant	NM_000551.3	NM_000551.3:c.472C>G	NP_000542.1(LRG_322p1):p.(Leu158Val)	no	no	unknown	unknown	unknown	tumour	(Crossey et al., 1994)	7987306
143	splice_site_variant	NM_000551.3	NM_000551.3:c.464-1G>T	NP_000542.1(LRG_322p1):p.?	no	no	unknown	unknown	unknown	tumour	(Crossey et al., 1994)	7987306
70	missense_variant	NM_000551.3	NM_000551.3:c.499C>T	NP_000542.1(LRG_322p1):p.(Arg167Trp)	no	no	unknown	unknown	unknown	tumour	(Crossey et al., 1994)	7987306
79	missense_variant	NM_000551.3	NM_000551.3:c.538A>G	NP_000542.1(LRG_322p1):p.(Ile180Val)	no	no	unknown	unknown	unknown	tumour	(Crossey et al., 1994)	7987306
72	missense_variant	NM_000551.3	NM_000551.3:c.500G>A	NP_000542.1(LRG_322p1):p.(Arg167Gln)	no	no	HP:0002666	unknown	unknown	tumour	(Crossey et al., 1994)	7987306
54	frameshift_variant	NM_000551.3	NM_000551.3:c.528del	NP_000542.1(LRG_322p1):p.(Arg177AspfsTer25)	no	no	unknown	unknown	unknown	tumour	(Crossey et al., 1994)	7987306
VHL63	missense_variant	NM_000551.3	NM_000551.3:c.499C>T	NP_000542.1(LRG_322p1):p.(Arg167Trp)	no	no	HP:0002666	unknown	M	patient	(Crossey et al., 1994)	7987306
VHL63	missense_variant	NM_000551.3	NM_000551.3:c.499C>T	NP_000542.1(LRG_322p1):p.(Arg167Trp)	no	no	HP:0009711	unknown	M	patient	(Crossey et al., 1994)	7987306
71	frameshift_variant	NM_000551.3	NM_000551.3:c.228dup	NP_000542.1(LRG_322p1):p.(Cys77LeufsTer55)	no	no	HP:0002666	unknown	unknown	tumour	(Crossey et al., 1994)	7987306
85	frameshift_variant	NM_000551.3	NM_000551.3:c.228dup	NP_000542.1(LRG_322p1):p.(Cys77LeufsTer55)	no	no	unknown	unknown	unknown	tumour	(Crossey et al., 1994)	7987306
102	frameshift_variant	NM_000551.3	NM_000551.3:c.375dup	NP_000542.1(LRG_322p1):p.(Asp126ArgfsTer6)	no	no	unknown	unknown	unknown	tumour	(Crossey et al., 1994)	7987306
64	frameshift_variant	NM_000551.3	NM_000551.3:c.390_391del	NP_000542.1(LRG_322p1):p.(Asn131ProfsTer3)	no	no	unknown	unknown	unknown	tumour	(Crossey et al., 1994)	7987306
151	frameshift_variant	NM_000551.3	NM_000551.3:c.456dup	NP_000542.1(LRG_322p1):p.(Leu153ThrfsTer21)	no	no	unknown	unknown	unknown	tumour	(Crossey et al., 1994)	7987306
41	frameshift_variant	NM_000551.3	NM_000551.3:c.457del	NP_000542.1(LRG_322p1):p.(Leu153CysfsTer6)	no	no	unknown	unknown	unknown	tumour	(Crossey et al., 1994)	7987306
11	missense_variant	NM_000551.3	NM_000551.3:c.551T>G	NP_000542.1(LRG_322p1):p.(Leu184Arg)	no	no	unknown	unknown	unknown	tumour	(Crossey et al., 1994)	7987306
VHL63	missense_variant	NM_000551.3	NM_000551.3:c.499C>T	NP_000542.1(LRG_322p1):p.(Arg167Trp)	no	no	HP:0006880; HP:0009711	unknown	M	patient	(Crossey et al., 1994)	7987306
75	inframe_deletion	NM_000551.3	NM_000551.3:c.227_229del	NP_000542.1(LRG_322p1):p.(Phe76del)	no	no	unknown	unknown	unknown	tumour	(Crossey et al., 1994)	7987306
48	inframe_deletion	NM_000551.3	NM_000551.3:c.227_229del	NP_000542.1(LRG_322p1):p.(Phe76del)	no	no	unknown	unknown	unknown	tumour	(Crossey et al., 1994)	7987306
146	frameshift_variant	NM_000551.3	NM_000551.3:c.165_166insA	NP_000542.1(LRG_322p1):p.(Ala56SerfsTer76)	no	no	unknown	unknown	unknown	tumour	(Crossey et al., 1994)	7987306
56	frameshift_variant	NM_000551.3	NM_000551.3:c.176del	NP_000542.1(LRG_322p1):p.(Pro59ArgfsTer8)	no	no	unknown	unknown	unknown	tumour	(Crossey et al., 1994)	7987306
110	frameshift_variant	NM_000551.3	NM_000551.3:c.166_167insA	NP_000542.1(LRG_322p1):p.(Ala56AspfsTer76)	no	no	unknown	unknown	unknown	tumour	(Crossey et al., 1994)	7987306
53	frameshift_variant	NM_000551.3	NM_000551.3:c.309_310del	NP_000542.1(LRG_322p1):p.(Gly104HisfsTer27)	no	no	unknown	unknown	unknown	tumour	(Crossey et al., 1994)	7987306
386	missense_variant	NM_000551.3	NM_000551.3:c.499C>T	NP_000542.1(LRG_322p1):p.(Arg167Trp)	no	no	HP:0002666	E11Y0M	M	patient	(Crossey et al., 1995)	8592333
A	missense_variant	NM_000551.3	NM_000551.3:c.250G>T	NP_000542.1(LRG_322p1):p.(Val84Leu)	no	no	HP:0002666	E11Y0M	M	patient	(Crossey et al., 1995)	8592333
A	missense_variant	NM_000551.3	NM_000551.3:c.250G>T	NP_000542.1(LRG_322p1):p.(Val84Leu)	no	no	none	unknown	unknown	patient	(Crossey et al., 1995)	8592333
386	missense_variant	NM_000551.3	NM_000551.3:c.499C>T	NP_000542.1(LRG_322p1):p.(Arg167Trp)	no	no	HP:0002666	E41Y0M	F	patient	(Crossey et al., 1995)	8592333
386	missense_variant	NM_000551.3	NM_000551.3:c.499C>T	NP_000542.1(LRG_322p1):p.(Arg167Trp)	no	no	HP:0002666	E15Y0M	M	patient	(Crossey et al., 1995)	8592333
A	missense_variant	NM_000551.3	NM_000551.3:c.250G>T	NP_000542.1(LRG_322p1):p.(Val84Leu)	no	no	HP:0002666	E17Y0M	F	patient	(Crossey et al., 1995)	8592333
1	missense_variant	NM_000551.3	NM_000551.3:c.496G>T	NP_000542.1(LRG_322p1):p.(Val166Phe)	no	no	none	unknown	F	patient	(Cruz et al., 2007)	18209888
1	missense_variant	NM_000551.3	NM_000551.3:c.496G>T	NP_000542.1(LRG_322p1):p.(Val166Phe)	no	no	none	unknown	F	patient	(Cruz et al., 2007)	18209888
1	missense_variant	NM_000551.3	NM_000551.3:c.496G>T	NP_000542.1(LRG_322p1):p.(Val166Phe)	no	no	HP:0002666	E14Y0M	M	patient	(Cruz et al., 2007)	18209888
1	missense_variant	NM_000551.3	NM_000551.3:c.496G>T	NP_000542.1(LRG_322p1):p.(Val166Phe)	no	no	HP:0002666	E10Y0M	F	patient	(Cruz et al., 2007)	18209888
1	missense_variant	NM_000551.3	NM_000551.3:c.500G>A	NP_000542.1(LRG_322p1):p.(Arg167Gln)	no	no	HP:0009711; HP:0002666	unknown	unknown	patient	(Curley et al., 1998)	9488521
1	missense_variant	NM_000551.3	NM_000551.3:c.500G>A	NP_000542.1(LRG_322p1):p.(Arg167Gln)	no	no	HP:0002894; HP:0000107; HP:0000138	unknown	unknown	patient	(Curley et al., 1998)	9488521
1	missense_variant	NM_000551.3	NM_000551.3:c.500G>A	NP_000542.1(LRG_322p1):p.(Arg167Gln)	no	no	HP:0009711; HP:0002894	unknown	unknown	patient	(Curley et al., 1998)	9488521
1	missense_variant	NM_000551.3	NM_000551.3:c.500G>A	NP_000542.1(LRG_322p1):p.(Arg167Gln)	no	no	HP:0009711; HP:0010797; HP:0002894	E29Y0M; LK29Y0M	unknown	patient	(Curley et al., 1998)	9488521
1	missense_variant	NM_000551.3	NM_000551.3:c.500G>A	NP_000542.1(LRG_322p1):p.(Arg167Gln)	no	no	HP:0009711; HP:0001737	unknown	unknown	patient	(Curley et al., 1998)	9488521
1	missense_variant	NM_000551.3	NM_000551.3:c.500G>A	NP_000542.1(LRG_322p1):p.(Arg167Gln)	no	no	HP:0006880	E25Y0M; LK25Y0M	unknown	patient	(Curley et al., 1998)	9488521
4	frameshift_variant	NM_000551.3	NM_000551.3:c.217del	NP_000542.1(LRG_322p1):p.(Gln73ArgfsTer86)	no	no	HP:0010797; HP:0009711	unknown	unknown	patient	(Cybulski et al., 2002)	12114495
13	frameshift_variant	NM_000551.3	NM_000551.3:c.445del	NP_000542.1(LRG_322p1):p.(Ala149ProfsTer10)	no	no	HP:0005584; HP:0009711; HP:0010797	unknown	unknown	patient	(Cybulski et al., 2002)	12114495
11	delins	NM_000551.3	NM_000551.3:c.263_265delinsTT	NP_000542.1(LRG_322p1):p.(Trp88PhefsTer71)	no	no	HP:0009711; HP:0010797	unknown	unknown	patient	(Cybulski et al., 2002)	12114495
14	frameshift_variant	NM_000551.3	NM_000551.3:c.477_478insCA	NP_000542.1(LRG_322p1):p.(Glu160GlnfsTer11)	no	no	HP:0009711; HP:0010797	unknown	unknown	patient	(Cybulski et al., 2002)	12114495
15	stop_gained	NM_000551.3	NM_000551.3:c.481C>T	NP_000542.1(LRG_322p1):p.(Arg161Ter)	no	no	HP:0005584; HP:0009711; HP:0010797	unknown	unknown	patient	(Cybulski et al., 2002)	12114495
7	inframe_deletion	NM_000551.3	NM_000551.3:c.227_229del	NP_000542.1(LRG_322p1):p.(Phe76del)	no	no	HP:0010797; HP:0009711	unknown	unknown	patient	(Cybulski et al., 2002)	12114495
3	missense_variant	NM_000551.3	NM_000551.3:c.194C>T	NP_000542.1(LRG_322p1):p.(Ser65Leu)	no	no	HP:0005584; HP:0009711; HP:0010797	unknown	unknown	patient	(Cybulski et al., 2002)	12114495
1	missense_variant	NM_000551.3	NM_000551.3:c.194C>T	NP_000542.1(LRG_322p1):p.(Ser65Leu)	no	no	HP:0010797	unknown	unknown	patient	(Cybulski et al., 2002)	12114495
5	inframe_deletion	NM_000551.3	NM_000551.3:c.227_229del	NP_000542.1(LRG_322p1):p.(Phe76del)	no	no	HP:0010797; HP:0009711	unknown	unknown	patient	(Cybulski et al., 2002)	12114495
6	inframe_deletion	NM_000551.3	NM_000551.3:c.227_229del	NP_000542.1(LRG_322p1):p.(Phe76del)	no	no	HP:0010797; HP:0009711	unknown	unknown	patient	(Cybulski et al., 2002)	12114495
8	missense_variant	NM_000551.3	NM_000551.3:c.233A>G	NP_000542.1(LRG_322p1):p.(Asn78Ser)	no	no	HP:0002011; HP:0009711	unknown	unknown	patient	(Cybulski et al., 2002)	12114495
9	missense_variant	NM_000551.3	NM_000551.3:c.233A>G	NP_000542.1(LRG_322p1):p.(Asn78Ser)	no	no	HP:0005584	unknown	unknown	patient	(Cybulski et al., 2002)	12114495
9	missense_variant	NM_000551.3	NM_000551.3:c.233A>G	NP_000542.1(LRG_322p1):p.(Asn78Ser)	no	no	HP:0009711	unknown	unknown	patient	(Cybulski et al., 2002)	12114495
10	missense_variant	NM_000551.3	NM_000551.3:c.233A>T	NP_000542.1(LRG_322p1):p.(Asn78Ile)	no	no	HP:0005584; HP:0009711; HP:0010797	unknown	unknown	patient	(Cybulski et al., 2002)	12114495
2	missense_variant	NM_000551.3	NM_000551.3:c.194C>T	NP_000542.1(LRG_322p1):p.(Ser65Leu)	no	no	HP:0009711; HP:0010797	unknown	unknown	patient	(Cybulski et al., 2002)	12114495
16	missense_variant	NM_000551.3	NM_000551.3:c.485G>A	NP_000542.1(LRG_322p1):p.(Cys162Tyr)	no	no	HP:0009711; HP:0010797	unknown	unknown	patient	(Cybulski et al., 2002)	12114495
17	missense_variant	NM_000551.3	NM_000551.3:c.500G>A	NP_000542.1(LRG_322p1):p.(Arg167Gln)	no	no	HP:0010797; HP:0002666; HP:0009711	unknown	unknown	patient	(Cybulski et al., 2002)	12114495
18	missense_variant	NM_000551.3	NM_000551.3:c.500G>A	NP_000542.1(LRG_322p1):p.(Arg167Gln)	no	no	HP:0010797; HP:0002666; HP:0009711; HP:0010797	unknown	unknown	patient	(Cybulski et al., 2002)	12114495
1	missense_variant	NM_000551.3	NM_000551.3:c.74C>T	NP_000542.1(LRG_322p1):p.(Pro25Leu)	no	no	unknown	unknown	unknown	patient	(Cybulski et al., 2002)	12114495
12	missense_variant	NM_000551.3	NM_000551.3:c.333C>G	NP_000542.1(LRG_322p1):p.(Ser111Arg)	no	no	HP:0009711; HP:0010797	unknown	unknown	patient	(Cybulski et al., 2002)	12114495
1	missense_variant	NM_000551.3	NM_000551.3:c.193T>C	NP_000542.1(LRG_322p1):p.(Ser65Pro)	no	no	HP:0010797	unknown	unknown	tumour	(Cybulski et al., 2004)	20233476
2	missense_variant	NM_000551.3	NM_000551.3:c.233A>G	NP_000542.1(LRG_322p1):p.(Asn78Ser)	no	no	HP:0010797	unknown	unknown	tumour	(Cybulski et al., 2004)	20233476
3	missense_variant	NM_000551.3	NM_000551.3:c.194C>T	NP_000542.1(LRG_322p1):p.(Ser65Leu)	no	no	HP:0010797	unknown	unknown	tumour	(Cybulski et al., 2004)	20233476
4	splice_site_variant	NM_000551.3	NM_000551.3:c.340+1G>A	NP_000542.1(LRG_322p1):p.?	no	no	HP:0010797	unknown	unknown	tumour	(Cybulski et al., 2004)	20233476
5	missense_variant	NM_000551.3	NM_000551.3:c.463G>A	NP_000542.1(LRG_322p1):p.(Val155Met)	no	no	HP:0010797	unknown	unknown	tumour	(Cybulski et al., 2004)	20233476
8	missense_variant	NM_000551.3	NM_000551.3:c.499C>T	NP_000542.1(LRG_322p1):p.(Arg167Trp)	no	no	HP:0010797	unknown	unknown	tumour	(Cybulski et al., 2004)	20233476
6	plus_2_frameshift_variant	NM_000551.3	NM_000551.3:c.477_478insCA	NP_000542.1(LRG_322p1):p.(Glu160GlnfsTer11)	no	no	HP:0010797	unknown	unknown	tumour	(Cybulski et al., 2004)	20233476
7	stop_gained	NM_000551.3	NM_000551.3:c.481C>T	NP_000542.1(LRG_322p1):p.(Arg161Ter)	no	no	HP:0010797	unknown	unknown	tumour	(Cybulski et al., 2004)	20233476
2	missense_variant	NM_000551.3	NM_000551.3:c.589G>A	NP_000542.1:p.(Asp197Asn)	no	no	HP:0006748	lk17Y0M	F	patient	(D'Elia et al., 2013)	22946750
3	missense_variant	NM_000551.3	NM_000551.3:c.589G>A	NP_000542.1:p.(Asp197Asn)	no	no	HP:0006748	lk15Y0M	M	patient	(D'Elia et al., 2013)	22946750
1	missense_variant	NM_000551.3	NM_000551.3:c.589G>A	NP_000542.1:p.(Asp197Asn)	no	no	HP:0006748	lk72Y0M	M	patient	(D'Elia et al., 2013)	22946750
1	missense_variant	NM_000551.3	NM_000551.3:c.482G>A	NP_000542.1(LRG_322p1):p.(Arg161Gln)	no	no	HP:0002666; HP:0010797	E12Y0M	M	patient	(Dagdeviren Cakir et al., 2018)	29022557
2	missense_variant	NM_000551.3	NM_000551.3:c.386T>C	NP_000542.1:p.(Leu129Pro)	no	no	HP:0002666; HP:0030405	E10Y0M	F	patient	(Dagdeviren Cakir et al., 2018)	29022557
1	missense_variant	NM_000551.3	NM_000551.3:c.233A>G	NP_000542.1(LRG_322p1):p.(Asn78Ser)	no	yes	HP:0010797	E16Y0M	M	patient	(Daniele et al., 1996)	no PMID
1	missense_variant	NM_000551.3	NM_000551.3:c.233A>G	NP_000542.1(LRG_322p1):p.(Asn78Ser)	no	yes	HP:0010797	E16Y0M	M	patient	(Daniele et al., 1996)	no PMID
2	frameshift_variant	NM_000551.3	NM_000551.3:c.641_642insC	NP_000542.1:p.(Ter214CysextTer41)	no	no	HP:0002666	unknown	F	tumour	(Dannenberg et al., 2003)	12673678
1	missense_variant	NM_000551.3	NM_000551.3:c.639T>G	NP_000542.1(LRG_322p1):p.(Asp213Glu)	no	no	HP:0002666	lk49Y0M	F	tumour	(Dannenberg et al., 2003)	12673678
unknown	missense_variant	NM_000551.3	NM_000551.3:c.524A>G	NP_000542.1(LRG_322p1):p.(Tyr175Cys)	no	no	HP:0002666	unknown	F	tumour	(De Cubas et al., 2013)	23660872
unknown	missense_variant	NM_000551.3	NM_000551.3:c.277G>C	NP_000542.1(LRG_322p1):p.(Gly93Arg)	no	no	HP:0002666	lk36Y0M	M	tumour	(De Cubas et al., 2013)	23660872
unknown	missense_variant	NM_000551.3	NM_000551.3:c.523T>A	NP_000542.1(LRG_322p1):p.(Tyr175Asn)	no	no	HP:0002666	unknown	F	tumour	(De Cubas et al., 2013)	23660872
unknown	missense_variant	NM_000551.3	NM_000551.3:c.500G>A	NP_000542.1(LRG_322p1):p.(Arg167Gln)	no	no	HP:0002666	unknown	M	tumour	(De Cubas et al., 2013)	23660872
unknown	missense_variant	NM_000551.3	NM_000551.3:c.500G>A	NP_000542.1(LRG_322p1):p.(Arg167Gln)	no	no	HP:0002666	lk47Y0M	F	tumour	(De Cubas et al., 2013)	23660872
unknown	missense_variant	NM_000551.3	NM_000551.3:c.500G>A	NP_000542.1(LRG_322p1):p.(Arg167Gln)	no	no	HP:0002666	lk24Y0M	F	tumour	(De Cubas et al., 2013)	23660872
unknown	missense_variant	NM_000551.3	NM_000551.3:c.500G>A	NP_000542.1(LRG_322p1):p.(Arg167Gln)	no	no	HP:0002666	lk30Y0M	F	tumour	(De Cubas et al., 2013)	23660872
unknown	missense_variant	NM_000551.3	NM_000551.3:c.523T>A	NP_000542.1(LRG_322p1):p.(Tyr175Asn)	no	no	HP:0002666	lk12Y0M	M	tumour	(De Cubas et al., 2013)	23660872
unknown	missense_variant	NM_000551.3	NM_000551.3:c.499C>T	NP_000542.1(LRG_322p1):p.(Arg167Trp)	no	no	HP:0002666	lk10Y0M	M	tumour	(De Cubas et al., 2013)	23660872
unknown	missense_variant	NM_000551.3	NM_000551.3:c.491A>G	NP_000542.1(LRG_322p1):p.(Gln164Arg)	no	no	HP:0002666	lk31Y0M	F	tumour	(De Cubas et al., 2013)	23660872
unknown	missense_variant	NM_000551.3	NM_000551.3:c.499C>T	NP_000542.1(LRG_322p1):p.(Arg167Trp)	no	no	HP:0002666	lk14Y0M	F	tumour	(De Cubas et al., 2013)	23660872
unknown	missense_variant	NM_000551.3	NM_000551.3:c.482G>A	NP_000542.1(LRG_322p1):p.(Arg161Gln)	no	no	HP:0002666	lk17Y0M	M	tumour	(De Cubas et al., 2013)	23660872
unknown	missense_variant	NM_000551.3	NM_000551.3:c.482G>A	NP_000542.1(LRG_322p1):p.(Arg161Gln)	no	no	HP:0002666	lk37Y0M	M	tumour	(De Cubas et al., 2013)	23660872
unknown	missense_variant	NM_000551.3	NM_000551.3:c.482G>A	NP_000542.1(LRG_322p1):p.(Arg161Gln)	no	no	HP:0002666	lk15Y0M	M	tumour	(De Cubas et al., 2013)	23660872
unknown	missense_variant	NM_000551.3	NM_000551.3:c.472C>G	NP_000542.1(LRG_322p1):p.(Leu158Val)	no	no	HP:0002666	unknown	M	tumour	(De Cubas et al., 2013)	23660872
unknown	missense_variant	NM_000551.3	NM_000551.3:c.472C>G	NP_000542.1(LRG_322p1):p.(Leu158Val)	no	no	HP:0002666	lk11Y0M	M	tumour	(De Cubas et al., 2013)	23660872
unknown	missense_variant	NM_000551.3	NM_000551.3:c.256C>T	NP_000542.1(LRG_322p1):p.(Pro86Ser)	no	no	HP:0002666	lk30Y0M	M	tumour	(De Cubas et al., 2013)	23660872
unknown	missense_variant	NM_000551.3	NM_000551.3:c.250G>T	NP_000542.1(LRG_322p1):p.(Val84Leu)	no	no	HP:0002666	lk25Y0M	M	tumour	(De Cubas et al., 2013)	23660872
unknown	missense_variant	NM_000551.3	NM_000551.3:c.482G>A	NP_000542.1(LRG_322p1):p.(Arg161Gln)	no	no	HP:0002666	unknown	M	tumour	(De Cubas et al., 2013)	23660872
1	missense_variant	NM_000551.3	NM_000551.3:c.191G>C	NP_000542.1(LRG_322p1):p.(Arg64Pro)	no	no	HP:0002666	lk18Y0M	F	tumour	(De Krijger et al., 2006)	17102083
1	minus_1_frameshift_variant	NM_000551.3	NM_000551.3:c.444del	NP_000542.1(LRG_322p1):p.(Phe148LeufsTer11)	no	yes	HP:0005584; HP:0009713; HP:0001737; HP:0000107	E29Y0M	M	patient	(Decker et al., 1996)	8641695
21	missense_variant	NM_000551.3; NM_004168.2	NM_000551.3:c.589G>A;NM_004168.2:c.91C>T	NP_000542.1(LRG_322p1):p.(Asp197Asn);NP_004159.2(LRG_315p1):p.(Arg31Ter)	yes	no	HP:0002893; HP:0002666	lk27Y0M	F	patient	(Denes et al., 2014)	25494863
1	missense_variant	NM_000551.3	NM_000551.3:c.239G>T	NP_000542.1(LRG_322p1):p.(Ser80Ile)	no	yes	HP:0009713; HP:0006880	E23Y0M	F	patient	(Ding et al., 2014)	24678776
unknown	missense_variant	NM_000551.3	NM_000551.3:c.217C>T	NP_000542.1:p.(Gln73Ter)	no	no	HP:0009711	unknown	unknown	tumour	(Dollfus et al., 2002)	12202531
unknown	missense_variant	NM_000551.3	NM_000551.3:c.217C>T	NP_000542.1:p.(Gln73Ter)	no	no	HP:0009711	unknown	unknown	tumour	(Dollfus et al., 2002)	12202531
unknown	missense_variant	NM_000551.3	NM_000551.3:c.351G>T	NP_000542.1:p.(Trp117Cys)	no	no	HP:0009711	unknown	unknown	tumour	(Dollfus et al., 2002)	12202531
unknown	missense_variant	NM_000551.3	NM_000551.3:c.482G>A	NP_000542.1:p.(Arg161Gln)	no	no	HP:0009711	unknown	unknown	tumour	(Dollfus et al., 2002)	12202531
unknown	missense_variant	NM_000551.3	NM_000551.3:c.482G>A	NP_000542.1:p.(Arg161Gln)	no	no	HP:0009711	unknown	unknown	tumour	(Dollfus et al., 2002)	12202531
unknown	stop_gained	NM_000551.3	NM_000551.3:c.481C>T	NP_000542.1:p.(Arg161Ter)	no	no	unknown	unknown	unknown	patient	(Dollfus et al., 2002)	12202531
unknown	stop_gained	NM_000551.3	NM_000551.3:c.481C>T	NP_000542.1:p.(Arg161Ter)	no	no	unknown	unknown	unknown	patient	(Dollfus et al., 2002)	12202531
unknown	stop_gained	NM_000551.3	NM_000551.3:c.481C>T	NP_000542.1:p.(Arg161Ter)	no	no	unknown	unknown	unknown	patient	(Dollfus et al., 2002)	12202531
unknown	stop_gained	NM_000551.3	NM_000551.3:c.481C>T	NP_000542.1:p.(Arg161Ter)	no	no	unknown	unknown	unknown	patient	(Dollfus et al., 2002)	12202531
unknown	stop_gained	NM_000551.3	NM_000551.3:c.481C>T	NP_000542.1:p.(Arg161Ter)	no	no	unknown	unknown	unknown	patient	(Dollfus et al., 2002)	12202531
unknown	stop_gained	NM_000551.3	NM_000551.3:c.481C>T	NP_000542.1:p.(Arg161Ter)	no	no	HP:0009711	unknown	unknown	tumour	(Dollfus et al., 2002)	12202531
unknown	stop_gained	NM_000551.3	NM_000551.3:c.481C>T	NP_000542.1:p.(Arg161Ter)	no	no	HP:0009711	unknown	unknown	tumour	(Dollfus et al., 2002)	12202531
unknown	stop_gained	NM_000551.3	NM_000551.3:c.481C>T	NP_000542.1:p.(Arg161Ter)	no	no	HP:0009711	unknown	unknown	tumour	(Dollfus et al., 2002)	12202531
unknown	missense_variant	NM_000551.3	NM_000551.3:c.473T>C	NP_000542.1:p.(Leu158Pro)	no	no	HP:0009711	unknown	unknown	tumour	(Dollfus et al., 2002)	12202531
unknown	stop_gained	NM_000551.3	NM_000551.3:c.468T>G	NP_000542.1:p.(Tyr156Ter)	no	no	unknown	unknown	unknown	patient	(Dollfus et al., 2002)	12202531
unknown	stop_gained	NM_000551.3	NM_000551.3:c.468T>G	NP_000542.1:p.(Tyr156Ter)	no	no	unknown	unknown	unknown	patient	(Dollfus et al., 2002)	12202531
unknown	stop_gained	NM_000551.3	NM_000551.3:c.468T>G	NP_000542.1:p.(Tyr156Ter)	no	no	unknown	unknown	unknown	patient	(Dollfus et al., 2002)	12202531
unknown	missense_variant	NM_000551.3	NM_000551.3:c.467A>G	NP_000542.1:p.(Tyr156Cys)	no	no	unknown	unknown	unknown	patient	(Dollfus et al., 2002)	12202531
unknown	missense_variant	NM_000551.3	NM_000551.3:c.467A>G	NP_000542.1:p.(Tyr156Cys)	no	no	unknown	unknown	unknown	patient	(Dollfus et al., 2002)	12202531
unknown	missense_variant	NM_000551.3	NM_000551.3:c.467A>G	NP_000542.1:p.(Tyr156Cys)	no	no	HP:0009711	unknown	unknown	tumour	(Dollfus et al., 2002)	12202531
unknown	missense_variant	NM_000551.3	NM_000551.3:c.482G>A	NP_000542.1:p.(Arg161Gln)	no	no	HP:0009711	unknown	unknown	tumour	(Dollfus et al., 2002)	12202531
unknown	missense_variant	NM_000551.3	NM_000551.3:c.466T>G	NP_000542.1:p.(Tyr156Asp)	no	no	unknown	unknown	unknown	patient	(Dollfus et al., 2002)	12202531
unknown	missense_variant	NM_000551.3	NM_000551.3:c.486C>G	NP_000542.1:p.(Cys162Trp)	no	no	unknown	unknown	unknown	patient	(Dollfus et al., 2002)	12202531
unknown	missense_variant	NM_000551.3	NM_000551.3:c.486C>G	NP_000542.1:p.(Cys162Trp)	no	no	unknown	unknown	unknown	patient	(Dollfus et al., 2002)	12202531
unknown	missense_variant	NM_000551.3	NM_000551.3:c.499C>T	NP_000542.1:p.(Arg167Trp)	no	no	unknown	unknown	unknown	patient	(Dollfus et al., 2002)	12202531
unknown	missense_variant	NM_000551.3	NM_000551.3:c.499C>T	NP_000542.1:p.(Arg167Trp)	no	no	unknown	unknown	unknown	patient	(Dollfus et al., 2002)	12202531
unknown	missense_variant	NM_000551.3	NM_000551.3:c.499C>T	NP_000542.1:p.(Arg167Trp)	no	no	unknown	unknown	unknown	patient	(Dollfus et al., 2002)	12202531
unknown	missense_variant	NM_000551.3	NM_000551.3:c.499C>T	NP_000542.1:p.(Arg167Trp)	no	no	unknown	unknown	unknown	patient	(Dollfus et al., 2002)	12202531
unknown	missense_variant	NM_000551.3	NM_000551.3:c.499C>T	NP_000542.1:p.(Arg167Trp)	no	no	unknown	unknown	unknown	patient	(Dollfus et al., 2002)	12202531
unknown	missense_variant	NM_000551.3	NM_000551.3:c.499C>T	NP_000542.1:p.(Arg167Trp)	no	no	unknown	unknown	unknown	patient	(Dollfus et al., 2002)	12202531
unknown	missense_variant	NM_000551.3	NM_000551.3:c.256C>T	NP_000542.1:p.(Pro86Ser)	no	no	unknown	unknown	unknown	patient	(Dollfus et al., 2002)	12202531
unknown	missense_variant	NM_000551.3	NM_000551.3:c.499C>T	NP_000542.1:p.(Arg167Trp)	no	no	unknown	unknown	unknown	patient	(Dollfus et al., 2002)	12202531
unknown	missense_variant	NM_000551.3	NM_000551.3:c.499C>T	NP_000542.1:p.(Arg167Trp)	no	no	unknown	unknown	unknown	patient	(Dollfus et al., 2002)	12202531
unknown	missense_variant	NM_000551.3	NM_000551.3:c.499C>T	NP_000542.1:p.(Arg167Trp)	no	no	HP:0009711	unknown	unknown	tumour	(Dollfus et al., 2002)	12202531
unknown	missense_variant	NM_000551.3	NM_000551.3:c.499C>T	NP_000542.1:p.(Arg167Trp)	no	no	HP:0009711	unknown	unknown	tumour	(Dollfus et al., 2002)	12202531
unknown	missense_variant	NM_000551.3	NM_000551.3:c.499C>T	NP_000542.1:p.(Arg167Trp)	no	no	HP:0009711	unknown	unknown	tumour	(Dollfus et al., 2002)	12202531
unknown	missense_variant	NM_000551.3	NM_000551.3:c.499C>T	NP_000542.1:p.(Arg167Trp)	no	no	HP:0009711	unknown	unknown	tumour	(Dollfus et al., 2002)	12202531
unknown	missense_variant	NM_000551.3	NM_000551.3:c.499C>T	NP_000542.1:p.(Arg167Trp)	no	no	HP:0009711	unknown	unknown	tumour	(Dollfus et al., 2002)	12202531
unknown	missense_variant	NM_000551.3	NM_000551.3:c.496G>T	NP_000542.1:p.(Val166Phe)	no	no	HP:0009711	unknown	unknown	tumour	(Dollfus et al., 2002)	12202531
unknown	missense_variant	NM_000551.3	NM_000551.3:c.496G>T	NP_000542.1:p.(Val166Phe)	no	no	HP:0009711	unknown	unknown	tumour	(Dollfus et al., 2002)	12202531
unknown	missense_variant	NM_000551.3	NM_000551.3:c.486C>G	NP_000542.1:p.(Cys162Trp)	no	no	unknown	unknown	unknown	patient	(Dollfus et al., 2002)	12202531
unknown	missense_variant	NM_000551.3	NM_000551.3:c.486C>G	NP_000542.1:p.(Cys162Trp)	no	no	unknown	unknown	unknown	patient	(Dollfus et al., 2002)	12202531
unknown	missense_variant	NM_000551.3	NM_000551.3:c.463G>C	NP_000542.1:p.(Val155Leu)	no	no	unknown	unknown	unknown	patient	(Dollfus et al., 2002)	12202531
unknown	missense_variant	NM_000551.3	NM_000551.3:c.463G>C	NP_000542.1:p.(Val155Leu)	no	no	HP:0009711	unknown	unknown	tumour	(Dollfus et al., 2002)	12202531
unknown	synonymous_variant	NM_000551.3	NM_000551.3:c.462A>C	NP_000542.1:p.(Pro154=)	no	no	HP:0009711	unknown	unknown	tumour	(Dollfus et al., 2002)	12202531
unknown	missense_variant	NM_000551.3	NM_000551.3:c.313A>C	NP_000542.1:p.(Thr105Pro)	no	no	unknown	unknown	unknown	patient	(Dollfus et al., 2002)	12202531
unknown	missense_variant	NM_000551.3	NM_000551.3:c.313A>C	NP_000542.1:p.(Thr105Pro)	no	no	unknown	unknown	unknown	patient	(Dollfus et al., 2002)	12202531
unknown	missense_variant	NM_000551.3	NM_000551.3:c.313A>C	NP_000542.1:p.(Thr105Pro)	no	no	unknown	unknown	unknown	patient	(Dollfus et al., 2002)	12202531
unknown	missense_variant	NM_000551.3	NM_000551.3:c.313A>C	NP_000542.1:p.(Thr105Pro)	no	no	HP:0009711	unknown	unknown	tumour	(Dollfus et al., 2002)	12202531
unknown	missense_variant	NM_000551.3	NM_000551.3:c.313A>C	NP_000542.1:p.(Thr105Pro)	no	no	HP:0009711	unknown	unknown	tumour	(Dollfus et al., 2002)	12202531
unknown	missense_variant	NM_000551.3	NM_000551.3:c.313A>C	NP_000542.1:p.(Thr105Pro)	no	no	HP:0009711	unknown	unknown	tumour	(Dollfus et al., 2002)	12202531
unknown	missense_variant	NM_000551.3	NM_000551.3:c.313A>C	NP_000542.1:p.(Thr105Pro)	no	no	HP:0009711	unknown	unknown	tumour	(Dollfus et al., 2002)	12202531
unknown	missense_variant	NM_000551.3	NM_000551.3:c.313A>C	NP_000542.1:p.(Thr105Pro)	no	no	HP:0009711	unknown	unknown	tumour	(Dollfus et al., 2002)	12202531
unknown	missense_variant	NM_000551.3	NM_000551.3:c.311G>C	NP_000542.1:p.(Gly104Ala)	no	no	HP:0009711	unknown	unknown	tumour	(Dollfus et al., 2002)	12202531
unknown	missense_variant	NM_000551.3	NM_000551.3:c.239G>A	NP_000542.1:p.(Ser80Asn)	no	no	HP:0009711	unknown	unknown	tumour	(Dollfus et al., 2002)	12202531
unknown	missense_variant	NM_000551.3	NM_000551.3:c.245G>C	NP_000542.1:p.(Arg82Pro)	no	no	HP:0009711	unknown	unknown	tumour	(Dollfus et al., 2002)	12202531
unknown	missense_variant	NM_000551.3	NM_000551.3:c.245G>C	NP_000542.1:p.(Arg82Pro)	no	no	unknown	unknown	unknown	patient	(Dollfus et al., 2002)	12202531
unknown	missense_variant	NM_000551.3	NM_000551.3:c.245G>C	NP_000542.1:p.(Arg82Pro)	no	no	unknown	unknown	unknown	patient	(Dollfus et al., 2002)	12202531
unknown	stop_gained	NM_000551.3	NM_000551.3:c.286C>T	NP_000542.1:p.(Gln96Ter)	no	no	unknown	unknown	unknown	patient	(Dollfus et al., 2002)	12202531
unknown	stop_gained	NM_000551.3	NM_000551.3:c.286C>T	NP_000542.1:p.(Gln96Ter)	no	no	unknown	unknown	unknown	patient	(Dollfus et al., 2002)	12202531
unknown	stop_gained	NM_000551.3	NM_000551.3:c.286C>T	NP_000542.1:p.(Gln96Ter)	no	no	HP:0009711	unknown	unknown	tumour	(Dollfus et al., 2002)	12202531
unknown	missense_variant	NM_000551.3	NM_000551.3:c.256C>T	NP_000542.1:p.(Pro86Ser)	no	no	unknown	unknown	unknown	patient	(Dollfus et al., 2002)	12202531
unknown	missense_variant	NM_000551.3	NM_000551.3:c.313A>C	NP_000542.1:p.(Thr105Pro)	no	no	unknown	unknown	unknown	patient	(Dollfus et al., 2002)	12202531
unknown	missense_variant	NM_000551.3	NM_000551.3:c.331A>T	NP_000542.1:p.(Ser111Cys)	no	no	HP:0009711	unknown	unknown	tumour	(Dollfus et al., 2002)	12202531
unknown	missense_variant	NM_000551.3	NM_000551.3:c.331A>T	NP_000542.1:p.(Ser111Cys)	no	no	HP:0009711	unknown	unknown	tumour	(Dollfus et al., 2002)	12202531
unknown	missense_variant	NM_000551.3	NM_000551.3:c.331A>T	NP_000542.1:p.(Ser111Cys)	no	no	HP:0009711	unknown	unknown	tumour	(Dollfus et al., 2002)	12202531
unknown	missense_variant	NM_000551.3	NM_000551.3:c.407T>C	NP_000542.1:p.(Phe136Ser)	no	no	HP:0009711	unknown	unknown	tumour	(Dollfus et al., 2002)	12202531
unknown	missense_variant	NM_000551.3	NM_000551.3:c.407T>C	NP_000542.1:p.(Phe136Ser)	no	no	HP:0009711	unknown	unknown	tumour	(Dollfus et al., 2002)	12202531
unknown	missense_variant	NM_000551.3	NM_000551.3:c.395A>C	NP_000542.1:p.(Gln132Pro)	no	no	unknown	unknown	unknown	patient	(Dollfus et al., 2002)	12202531
unknown	missense_variant	NM_000551.3	NM_000551.3:c.388G>C	NP_000542.1:p.(Val130Leu)	no	no	unknown	unknown	unknown	patient	(Dollfus et al., 2002)	12202531
unknown	missense_variant	NM_000551.3	NM_000551.3:c.388G>C	NP_000542.1:p.(Val130Leu)	no	no	HP:0009711	unknown	unknown	tumour	(Dollfus et al., 2002)	12202531
unknown	missense_variant	NM_000551.3	NM_000551.3:c.388G>C	NP_000542.1:p.(Val130Leu)	no	no	HP:0009711	unknown	unknown	tumour	(Dollfus et al., 2002)	12202531
unknown	missense_variant	NM_000551.3	NM_000551.3:c.353T>C	NP_000542.1:p.(Leu118Pro)	no	no	HP:0009711	unknown	unknown	tumour	(Dollfus et al., 2002)	12202531
unknown	missense_variant	NM_000551.3	NM_000551.3:c.351G>T	NP_000542.1:p.(Trp117Cys)	no	no	unknown	unknown	unknown	patient	(Dollfus et al., 2002)	12202531
unknown	missense_variant	NM_000551.3	NM_000551.3:c.499C>T	NP_000542.1:p.(Arg167Trp)	no	no	unknown	unknown	unknown	patient	(Dollfus et al., 2002)	12202531
unknown	missense_variant	NM_000551.3	NM_000551.3:c.351G>T	NP_000542.1:p.(Trp117Cys)	no	no	HP:0009711	unknown	unknown	tumour	(Dollfus et al., 2002)	12202531
unknown	missense_variant	NM_000551.3	NM_000551.3:c.351G>T	NP_000542.1:p.(Trp117Cys)	no	no	HP:0009711	unknown	unknown	tumour	(Dollfus et al., 2002)	12202531
unknown	missense_variant	NM_000551.3	NM_000551.3:c.239G>A	NP_000542.1:p.(Ser80Asn)	no	no	HP:0009711	unknown	unknown	tumour	(Dollfus et al., 2002)	12202531
unknown	missense_variant	NM_000551.3	NM_000551.3:c.345C>G	NP_000542.1:p.(His115Gln)	no	no	unknown	unknown	unknown	patient	(Dollfus et al., 2002)	12202531
unknown	missense_variant	NM_000551.3	NM_000551.3:c.343C>T	NP_000542.1:p.(His115Tyr)	no	no	HP:0009711	unknown	unknown	tumour	(Dollfus et al., 2002)	12202531
unknown	splice_site_variant	NM_000551.3	NM_000551.3:c.340+1G>A	NP_000542.1:p.?	no	no	HP:0009711	unknown	unknown	tumour	(Dollfus et al., 2002)	12202531
unknown	missense_variant	NM_000551.3	NM_000551.3:c.340G>C	NP_000542.1:p.(Gly114Arg)	no	no	HP:0009711	unknown	unknown	tumour	(Dollfus et al., 2002)	12202531
unknown	stop_gained	NM_000551.3	NM_000551.3:c.337C>T	NP_000542.1:p.(Arg113Ter)	no	no	HP:0009711	unknown	unknown	tumour	(Dollfus et al., 2002)	12202531
unknown	stop_gained	NM_000551.3	NM_000551.3:c.337C>T	NP_000542.1:p.(Arg113Ter)	no	no	HP:0009711	unknown	unknown	tumour	(Dollfus et al., 2002)	12202531
unknown	missense_variant	NM_000551.3	NM_000551.3:c.351G>T	NP_000542.1:p.(Trp117Cys)	no	no	HP:0009711	unknown	unknown	tumour	(Dollfus et al., 2002)	12202531
unknown	missense_variant	NM_000551.3	NM_000551.3:c.500G>A	NP_000542.1:p.(Arg167Gln)	no	no	HP:0009711	unknown	unknown	tumour	(Dollfus et al., 2002)	12202531
unknown	missense_variant	NM_000551.3	NM_000551.3:c.499C>T	NP_000542.1:p.(Arg167Trp)	no	no	unknown	unknown	unknown	patient	(Dollfus et al., 2002)	12202531
unknown	missense_variant	NM_000551.3	NM_000551.3:c.500G>A	NP_000542.1:p.(Arg167Gln)	no	no	HP:0009711	unknown	unknown	tumour	(Dollfus et al., 2002)	12202531
unknown	missense_variant	NM_000551.3	NM_000551.3:c.233A>G	NP_000542.1:p.(Asn78Ser)	no	no	unknown	unknown	unknown	patient	(Dollfus et al., 2002)	12202531
unknown	inframe_deletion	NM_000551.3	NM_000551.3:c.227_229del	NP_000542.1:p.(Phe76del)	no	no	unknown	unknown	unknown	patient	(Dollfus et al., 2002)	12202531
unknown	inframe_deletion	NM_000551.3	NM_000551.3:c.227_229del	NP_000542.1:p.(Phe76del)	no	no	unknown	unknown	unknown	patient	(Dollfus et al., 2002)	12202531
unknown	missense_variant	NM_000551.3	NM_000551.3:c.217C>T	NP_000542.1:p.(Gln73Ter)	no	no	HP:0009711	unknown	unknown	tumour	(Dollfus et al., 2002)	12202531
unknown	missense_variant	NM_000551.3	NM_000551.3:c.217C>T	NP_000542.1:p.(Gln73Ter)	no	no	HP:0009711	unknown	unknown	tumour	(Dollfus et al., 2002)	12202531
unknown	missense_variant	NM_000551.3	NM_000551.3:c.136G>T	NP_000542.1:p.(Glu46Ter)	no	no	HP:0009711	unknown	unknown	tumour	(Dollfus et al., 2002)	12202531
unknown	missense_variant	NM_000551.3	NM_000551.3:c.154G>A	NP_000542.1:p.(Glu52Lys)	no	no	unknown	unknown	unknown	patient	(Dollfus et al., 2002)	12202531
unknown	missense_variant	NM_000551.3	NM_000551.3:c.193T>C	NP_000542.1:p.(Ser65Pro)	no	no	unknown	unknown	unknown	patient	(Dollfus et al., 2002)	12202531
unknown	missense_variant	NM_000551.3	NM_000551.3:c.193T>C	NP_000542.1:p.(Ser65Pro)	no	no	unknown	unknown	unknown	patient	(Dollfus et al., 2002)	12202531
unknown	missense_variant	NM_000551.3	NM_000551.3:c.217C>T	NP_000542.1:p.(Gln73Ter)	no	no	unknown	unknown	unknown	patient	(Dollfus et al., 2002)	12202531
unknown	missense_variant	NM_000551.3	NM_000551.3:c.233A>G	NP_000542.1:p.(Asn78Ser)	no	no	HP:0009711	unknown	unknown	tumour	(Dollfus et al., 2002)	12202531
unknown	missense_variant	NM_000551.3	NM_000551.3:c.500G>A	NP_000542.1:p.(Arg167Gln)	no	no	HP:0009711	unknown	unknown	tumour	(Dollfus et al., 2002)	12202531
unknown	missense_variant	NM_000551.3	NM_000551.3:c.320G>A	NP_000542.1:p.(Arg107His)	no	unknown	unknown	unknown	unknown	patient	(Dollfus et al., 2002)	12202531
unknown	plus_2_frameshift_variant	NM_000551.3	NM_000551.3:c.322_323insTG	NP_000542.1:p.(Arg108LeufsTer52)	no	unknown	unknown	unknown	unknown	patient	(Dollfus et al., 2002)	12202531
unknown	plus_2_frameshift_variant	NM_000551.3	NM_000551.3:c.385_386dup	NP_000542.1:p.(Val130TrpfsTer30)	no	unknown	unknown	unknown	unknown	patient	(Dollfus et al., 2002)	12202531
unknown	minus_2_frameshift_variant	NM_000551.3	NM_000551.3:c.419_420del	NP_000542.1:p.(Leu140GlnfsTer3)	no	unknown	unknown	unknown	unknown	patient	(Dollfus et al., 2002)	12202531
unknown	plus_1_frameshift_variant	NM_000551.3	NM_000551.3:c.444dup	NP_000542.1:p.(Ala149CysfsTer25)	no	unknown	unknown	unknown	unknown	patient	(Dollfus et al., 2002)	12202531
unknown	plus_1_frameshift_variant	NM_000551.3	NM_000551.3:c.473dup	NP_000542.1:p.(Lys159GlufsTer15)	no	unknown	HP:0009711	unknown	unknown	tumour	(Dollfus et al., 2002)	12202531
unknown	minus_1_frameshift_variant	NM_000551.3	NM_000551.3:c.571del	NP_000542.1:p.(His191ThrfsTer11)	no	unknown	HP:0009711	unknown	unknown	tumour	(Dollfus et al., 2002)	12202531
unknown	minus_2_frameshift_variant	NM_000551.3	NM_000551.3:c.607_608del	NP_000542.1:p.(Gln203GlyfsTer52)	no	unknown	unknown	unknown	unknown	patient	(Dollfus et al., 2002)	12202531
unknown	minus_2_frameshift_variant	NM_000551.3	NM_000551.3:c.614_615del	NP_000542.1:p.(Arg205HisfsTer50)	no	unknown	unknown	unknown	unknown	patient	(Dollfus et al., 2002)	12202531
unknown	missense_variant	NM_000551.3	NM_000551.3:c.263G>C	NP_000542.1:p.(Trp88Ser)	no	unknown	HP:0009711	unknown	unknown	tumour	(Dollfus et al., 2002)	12202531
unknown	plus_1_frameshift_variant	NM_000551.3	NM_000551.3:c.211_212insT	NP_000542.1:p.(Pro71LeufsTer61)	no	unknown	unknown	unknown	unknown	patient	(Dollfus et al., 2002)	12202531
unknown	missense_variant	NM_000551.3	NM_000551.3:c.238A>C	NP_000542.1:p.(Ser80Arg)	no	no	HP:0009711	unknown	unknown	tumour	(Dollfus et al., 2002)	12202531
unknown	missense_variant	NM_000551.3	NM_000551.3:c.256C>T	NP_000542.1:p.(Pro86Ser)	no	no	HP:0009711	unknown	unknown	tumour	(Dollfus et al., 2002)	12202531
unknown	stop_gained	NM_000551.3	NM_000551.3:c.525C>G	NP_000542.1:p.(Tyr175Ter)	no	no	HP:0009711	unknown	unknown	tumour	(Dollfus et al., 2002)	12202531
unknown	stop_gained	NM_000551.3	NM_000551.3:c.525C>G	NP_000542.1:p.(Tyr175Ter)	no	no	HP:0009711	unknown	unknown	tumour	(Dollfus et al., 2002)	12202531
unknown	stop_gained	NM_000551.3	NM_000551.3:c.525C>A	NP_000542.1:p.(Tyr175Ter)	no	no	unknown	unknown	unknown	patient	(Dollfus et al., 2002)	12202531
unknown	stop_gained	NM_000551.3	NM_000551.3:c.525C>G	NP_000542.1:p.(Tyr175Ter)	no	no	unknown	unknown	unknown	patient	(Dollfus et al., 2002)	12202531
unknown	missense_variant	NM_000551.3	NM_000551.3:c.500G>A	NP_000542.1:p.(Arg167Gln)	no	no	unknown	unknown	unknown	patient	(Dollfus et al., 2002)	12202531
unknown	missense_variant	NM_000551.3	NM_000551.3:c.500G>A	NP_000542.1:p.(Arg167Gln)	no	no	unknown	unknown	unknown	patient	(Dollfus et al., 2002)	12202531
unknown	missense_variant	NM_000551.3	NM_000551.3:c.500G>A	NP_000542.1:p.(Arg167Gln)	no	no	unknown	unknown	unknown	patient	(Dollfus et al., 2002)	12202531
unknown	missense_variant	NM_000551.3	NM_000551.3:c.500G>A	NP_000542.1:p.(Arg167Gln)	no	no	unknown	unknown	unknown	patient	(Dollfus et al., 2002)	12202531
unknown	missense_variant	NM_000551.3	NM_000551.3:c.500G>A	NP_000542.1:p.(Arg167Gln)	no	no	unknown	unknown	unknown	patient	(Dollfus et al., 2002)	12202531
unknown	missense_variant	NM_000551.3	NM_000551.3:c.500G>A	NP_000542.1:p.(Arg167Gln)	no	no	unknown	unknown	unknown	patient	(Dollfus et al., 2002)	12202531
unknown	stop_gained	NM_000551.3	NM_000551.3:c.525C>G	NP_000542.1:p.(Tyr175Ter)	no	no	unknown	unknown	unknown	patient	(Dollfus et al., 2002)	12202531
unknown	stop_gained	NM_000551.3	NM_000551.3:c.525C>G	NP_000542.1:p.(Tyr175Ter)	no	no	unknown	unknown	unknown	patient	(Dollfus et al., 2002)	12202531
unknown	missense_variant	NM_000551.3	NM_000551.3:c.500G>A	NP_000542.1:p.(Arg167Gln)	no	no	unknown	unknown	unknown	patient	(Dollfus et al., 2002)	12202531
unknown	stop_gained	NM_000551.3	NM_000551.3:c.525C>G	NP_000542.1:p.(Tyr175Ter)	no	no	unknown	unknown	unknown	patient	(Dollfus et al., 2002)	12202531
unknown	inframe_deletion	NM_000551.3	NM_000551.3:c.198_221del	NP_000542.1:p.(Asn67_Val74del)	no	unknown	HP:0009711	unknown	unknown	tumour	(Dollfus et al., 2002)	12202531
unknown	minus_1_frameshift_variant	NM_000551.3	NM_000551.3:c.180del	NP_000542.1:p.(Val62CysfsTer5)	no	unknown	unknown	unknown	unknown	patient	(Dollfus et al., 2002)	12202531
unknown	plus_1_frameshift_variant	NM_000551.3	NM_000551.3:c.163dup	NP_000542.1:p.(Glu55GlyfsTer77)	no	unknown	unknown	unknown	unknown	patient	(Dollfus et al., 2002)	12202531
unknown	plus_1_frameshift_variant	NM_000551.3	NM_000551.3:c.163dup	NP_000542.1:p.(Glu55GlyfsTer77)	no	unknown	unknown	unknown	unknown	patient	(Dollfus et al., 2002)	12202531
unknown	stop_gained	NM_000551.3	NM_000551.3:c.525C>G	NP_000542.1:p.(Tyr175Ter)	no	no	HP:0009711	unknown	unknown	tumour	(Dollfus et al., 2002)	12202531
unknown	missense_variant	NM_000551.3	NM_000551.3:c.563T>C	NP_000542.1:p.(Leu188Pro)	no	no	HP:0009711	unknown	unknown	tumour	(Dollfus et al., 2002)	12202531
unknown	plus_1_frameshift_variant	NM_000551.3	NM_000551.3:c.163dup	NP_000542.1:p.(Glu55GlyfsTer77)	no	unknown	unknown	unknown	unknown	patient	(Dollfus et al., 2002)	12202531
1	deletion	N/A	N/A	N/A	no	no	HP:0006880	lk36Y0M	M	patient	(Ebenazer et al., 2013)	23397066
1	deletion	N/A	N/A	N/A	no	no	HP:0006880; HP:0005584; HP:0001737	lk38Y0M	F	patient	(Ebenazer et al., 2013)	23397066
2	splice_site_variant	NM_000551.3	NM_000551.3:c.463+3A>G	NP_000542.1(LRG_322p1):p.?	no	no	HP:0002666; HP:0030405	18Y0M	F	patient	(Ebenazer et al., 2013)	23397066
3	missense_variant	NM_000551.3	NM_000551.3:c.245G>T	NP_000542.1(LRG_322p1):p.(Arg82Leu)	no	no	HP:0002666	lk25Y0M	M	patient	(Ebenazer et al., 2013)	23397066
3	missense_variant	NM_000551.3	NM_000551.3:c.245G>T	NP_000542.1(LRG_322p1):p.(Arg82Leu)	no	no	HP:0002666	lk26Y0M	F	patient	(Ebenazer et al., 2013)	23397066
3	missense_variant	NM_000551.3	NM_000551.3:c.245G>T	NP_000542.1(LRG_322p1):p.(Arg82Leu)	no	no	HP:0002666	lk54Y0M	M	patient	(Ebenazer et al., 2013)	23397066
4	missense_variant	NM_000551.3	NM_000551.3:c.499C>T	NP_000542.1(LRG_322p1):p.(Arg167Trp)	no	no	HP:0002666	lk33Y0M	M	patient	(Ebenazer et al., 2013)	23397066
5	missense_variant	NM_000551.3	NM_000551.3:c.533T>A	NP_000542.1(LRG_322p1):p.(Leu178Gln)	no	no	HP:0002666	lk21Y0M	F	patient	(Ebenazer et al., 2013)	23397066
2	deletion	N/A	N/A	N/A	no	no	HP:0006748	E23Y0M; lk33Y0M	F	patient	(Eisenhofer et al., 2012)	22438210
1	missense_variant	NM_000551.3	NM_000551.3:c.250G>A	NP_000542.1(LRG_322p1):p.(Val84Met)	no	no	HP:0006748	E8Y0M; lk26Y0M	M	patient	(Eisenhofer et al., 2012)	22438210
1	missense_variant	NM_000551.3	NM_000551.3:c.499C>T	NP_000542.1(LRG_322p1):p.(Arg167Trp)	no	no	unknown	unknown	unknown	patient	(Elenkova et al., 2007)	no PMID
1	missense_variant	NM_000551.3	NM_000551.3:c.499C>T	NP_000542.1(LRG_322p1):p.(Arg167Trp)	no	no	HP:0002666	unknown	unknown	patient	(Elenkova et al., 2007)	no PMID
1	missense_variant	NM_000551.3	NM_000551.3:c.499C>T	NP_000542.1(LRG_322p1):p.(Arg167Trp)	no	no	HP:0002666	unknown	unknown	patient	(Elenkova et al., 2007)	no PMID
1	missense_variant	NM_000551.3	NM_000551.3:c.499C>T	NP_000542.1(LRG_322p1):p.(Arg167Trp)	no	no	unknown	unknown	unknown	patient	(Elenkova et al., 2007)	no PMID
1	missense_variant	NM_000551.3	NM_000551.3:c.256C>T	NP_000542.1(LRG_322p1):p.(Pro86Ser)	no	no	HP:0001737; HP:0000107; HP:0006880	E34Y0M; lk47Y0M	F	patient	(Elli et al., 2006)	16952288
1	missense_variant	NM_000551.3	NM_000551.3:c.256C>T	NP_000542.1(LRG_322p1):p.(Pro86Ser)	no	no	HP:0006880; HP:0005584; HP:0002666	E28Y0M	M	patient	(Elli et al., 2006)	16952288
2	missense_variant	NM_000551.3	NM_000551.3:c.356T>C	NP_000542.1(LRG_322p1):p.(Phe119Ser)	no	no	HP:0002666	E11Y0M	F	patient	(Eng et al., 1995)	8825918
1	missense_variant	NM_000551.3	NM_000551.3:c.340G>A	NP_000542.1(LRG_322p1):p.(Gly114Ser)	no	no	HP:0002666	unknown	unknown	patient	(Eng et al., 1995)	8825918
2	missense_variant	NM_000551.3	NM_000551.3:c.455C>T	NP_000542.1(LRG_322p1):p.(Thr152Ile)	no	no	none	unknown	F	patient	(Ercolino et al., 2008)	18031321
2	missense_variant	NM_000551.3	NM_000551.3:c.455C>T	NP_000542.1(LRG_322p1):p.(Thr152Ile)	no	no	none	lk48Y0M	F	patient	(Ercolino et al., 2008)	18031321
2	missense_variant	NM_000551.3	NM_000551.3:c.455C>T	NP_000542.1(LRG_322p1):p.(Thr152Ile)	no	no	HP:0002668	E24Y0M	F	patient	(Ercolino et al., 2008)	18031321
unknown	missense_variant	NM_000551.3	NM_000551.3:c.340G>A	NP_000542.1:p.(Gly114Ser)	no	no	HP:0030405	unknown	unknown	tumour	(Erlic et al., 2010)	20660572
unknown	missense_variant	NM_000551.3	NM_000551.3:c.292T>C	NP_000542.1:p.(Tyr98His)	no	no	HP:0030405	unknown	unknown	tumour	(Erlic et al., 2010)	20660572
unknown	missense_variant	NM_000551.3	NM_000551.3:c.292T>C	NP_000542.1:p.(Tyr98His)	no	no	HP:0030405	unknown	unknown	tumour	(Erlic et al., 2010)	20660572
unknown	missense_variant	NM_000551.3	NM_000551.3:c.277G>C	NP_000542.1:p.(Gly93Arg)	no	no	HP:0030405	unknown	unknown	tumour	(Erlic et al., 2010)	20660572
unknown	missense_variant	NM_000551.3	NM_000551.3:c.266T>C	NP_000542.1:p.(Leu89Pro)	no	no	HP:0030405	unknown	unknown	tumour	(Erlic et al., 2010)	20660572
unknown	missense_variant	NM_000551.3	NM_000551.3:c.240T>G	NP_000542.1:p.(Ser80Arg)	no	no	HP:0030405	unknown	unknown	tumour	(Erlic et al., 2010)	20660572
unknown	splice_site_variant	NM_000551.3	NM_000551.3:c.464-2A>G	NP_000542.1:p.?	no	no	HP:0030405	unknown	unknown	tumour	(Erlic et al., 2010)	20660572
unknown	inframe_deletion	NM_000551.3	NM_000551.3:c.227_229del	NP_000542.1:p.(Phe76del)	no	no	HP:0030405	unknown	unknown	tumour	(Erlic et al., 2010)	20660572
unknown	missense_variant	NM_000551.3	NM_000551.3:c.221T>G	NP_000542.1:p.(Val74Gly)	no	no	HP:0030405	unknown	unknown	tumour	(Erlic et al., 2010)	20660572
unknown	stop_gained	NM_000551.3	NM_000551.3:c.208G>T	NP_000542.1:p.(Glu70Ter)	no	no	HP:0030405	unknown	unknown	tumour	(Erlic et al., 2010)	20660572
unknown	minus_2_frameshift_variant	NM_000551.3	NM_000551.3:c.479_480del	NP_000542.1:p.(Glu160AlafsTer13)	no	no	HP:0030405	unknown	unknown	tumour	(Erlic et al., 2010)	20660572
unknown	missense_variant	NM_000551.3	NM_000551.3:c.482G>A	NP_000542.1:p.(Arg161Gln)	no	no	HP:0030405	unknown	unknown	tumour	(Erlic et al., 2010)	20660572
unknown	minus_2_frameshift_variant	NM_000551.3	NM_000551.3:c.479_480del	NP_000542.1:p.(Glu160AlafsTer13)	no	no	HP:0030405	unknown	unknown	tumour	(Erlic et al., 2010)	20660572
unknown	plus_1_frameshift_variant	NM_000551.3	NM_000551.3:c.349dup	NP_000542.1:p.(Trp117LeufsTer15)	no	no	HP:0030405	unknown	unknown	tumour	(Erlic et al., 2010)	20660572
unknown	missense_variant	NM_000551.3	NM_000551.3:c.357C>G	NP_000542.1:p.(Phe119Leu)	no	no	HP:0030405	unknown	unknown	tumour	(Erlic et al., 2010)	20660572
unknown	missense_variant	NM_000551.3	NM_000551.3:c.472C>G	NP_000542.1:p.(Leu158Val)	no	no	HP:0030405	unknown	unknown	tumour	(Erlic et al., 2010)	20660572
unknown	missense_variant	NM_000551.3	NM_000551.3:c.467A>G	NP_000542.1:p.(Tyr156Cys)	no	no	HP:0030405	unknown	unknown	tumour	(Erlic et al., 2010)	20660572
unknown	missense_variant	NM_000551.3	NM_000551.3:c.482G>A	NP_000542.1:p.(Arg161Gln)	no	no	HP:0030405	unknown	unknown	tumour	(Erlic et al., 2010)	20660572
unknown	missense_variant	NM_000551.3	NM_000551.3:c.482G>A	NP_000542.1:p.(Arg161Gln)	no	no	HP:0030405	unknown	unknown	tumour	(Erlic et al., 2010)	20660572
unknown	missense_variant	NM_000551.3	NM_000551.3:c.488T>A	NP_000542.1:p.(Leu163His)	no	no	HP:0030405	unknown	unknown	tumour	(Erlic et al., 2010)	20660572
unknown	missense_variant	NM_000551.3	NM_000551.3:c.499C>T	NP_000542.1:p.(Arg167Trp)	no	no	HP:0030405	unknown	unknown	tumour	(Erlic et al., 2010)	20660572
unknown	missense_variant	NM_000551.3	NM_000551.3:c.499C>T	NP_000542.1:p.(Arg167Trp)	no	no	HP:0030405	unknown	unknown	tumour	(Erlic et al., 2010)	20660572
unknown	missense_variant	NM_000551.3	NM_000551.3:c.499C>T	NP_000542.1:p.(Arg167Trp)	no	no	HP:0030405	unknown	unknown	tumour	(Erlic et al., 2010)	20660572
unknown	missense_variant	NM_000551.3	NM_000551.3:c.461C>T	NP_000542.1:p.(Pro154Leu)	no	no	HP:0030405	unknown	unknown	tumour	(Erlic et al., 2010)	20660572
unknown	missense_variant	NM_000551.3	NM_000551.3:c.499C>T	NP_000542.1:p.(Arg167Trp)	no	no	HP:0030405	unknown	unknown	tumour	(Erlic et al., 2010)	20660572
unknown	minus_2_frameshift_variant	NM_000551.3	NM_000551.3:c.449_462del	NP_000542.1:p.(Asn150SerfsTer19)	no	no	HP:0030405	unknown	unknown	tumour	(Erlic et al., 2010)	20660572
unknown	stop_gained	NM_000551.3	NM_000551.3:c.394C>T	NP_000542.1:p.(Gln132Ter)	no	no	HP:0030405	unknown	unknown	tumour	(Erlic et al., 2010)	20660572
unknown	missense_variant	NM_000551.3	NM_000551.3:c.393C>A	NP_000542.1:p.(Asn131Lys)	no	no	HP:0030405	unknown	unknown	tumour	(Erlic et al., 2010)	20660572
unknown	delins	NM_000551.3	NM_000551.3:c.364_365delinsAT	NP_000542.1:p.(Ala122Ile)	no	no	HP:0030405	unknown	unknown	tumour	(Erlic et al., 2010)	20660572
unknown	missense_variant	NM_000551.3	NM_000551.3:c.362A>G	NP_000542.1:p.(Asp121Gly)	no	no	HP:0030405	unknown	unknown	tumour	(Erlic et al., 2010)	20660572
unknown	splice_site_variant	NM_000551.3	NM_000551.3:c.464-2A>G	NP_000542.1:p.?	no	no	HP:0030405	unknown	unknown	tumour	(Erlic et al., 2010)	20660572
unknown	missense_variant	NM_000551.3	NM_000551.3:c.453C>G	NP_000542.1:p.(Ile151Met)	no	no	HP:0030405	unknown	unknown	tumour	(Erlic et al., 2010)	20660572
unknown	missense_variant	NM_000551.3	NM_000551.3:c.357C>G	NP_000542.1:p.(Phe119Leu)	no	no	HP:0030405	unknown	unknown	tumour	(Erlic et al., 2010)	20660572
unknown	missense_variant	NM_000551.3	NM_000551.3:c.482G>A	NP_000542.1:p.(Arg161Gln)	no	no	HP:0030405	unknown	unknown	tumour	(Erlic et al., 2010)	20660572
unknown	missense_variant	NM_000551.3	NM_000551.3:c.499C>T	NP_000542.1:p.(Arg167Trp)	no	no	HP:0030405	unknown	unknown	tumour	(Erlic et al., 2010)	20660572
unknown	missense_variant	NM_000551.3	NM_000551.3:c.499C>T	NP_000542.1:p.(Arg167Trp)	no	no	HP:0030405	unknown	unknown	tumour	(Erlic et al., 2010)	20660572
unknown	missense_variant	NM_000551.3	NM_000551.3:c.482G>A	NP_000542.1:p.(Arg161Gln)	no	no	HP:0030405	unknown	unknown	tumour	(Erlic et al., 2010)	20660572
unknown	deletion	NM_000551.3	N/A	N/A	no	no	HP:0030405	unknown	unknown	tumour	(Erlic et al., 2010)	20660572
unknown	deletion	NM_000551.3	N/A	N/A	no	no	HP:0030405	unknown	unknown	tumour	(Erlic et al., 2010)	20660572
unknown	deletion	NM_000551.3	N/A	N/A	no	no	HP:0030405	unknown	unknown	tumour	(Erlic et al., 2010)	20660572
unknown	missense_variant	NM_000551.3	NM_000551.3:c.593T>A	NP_000542.1:p.(Leu198Gln)	no	no	HP:0030405	unknown	unknown	tumour	(Erlic et al., 2010)	20660572
unknown	stop_gained	NM_000551.3	NM_000551.3:c.548C>A	NP_000542.1:p.(Ser183Ter)	no	no	HP:0030405	unknown	unknown	tumour	(Erlic et al., 2010)	20660572
unknown	missense_variant	NM_000551.3	NM_000551.3:c.533T>C	NP_000542.1:p.(Leu178Pro)	no	no	HP:0030405	unknown	unknown	tumour	(Erlic et al., 2010)	20660572
unknown	missense_variant	NM_000551.3	NM_000551.3:c.500G>A	NP_000542.1:p.(Arg167Gln)	no	no	HP:0030405	unknown	unknown	tumour	(Erlic et al., 2010)	20660572
unknown	stop_gained	NM_000551.3	NM_000551.3:c.583C>T	NP_000542.1:p.(Gln195Ter)	no	no	HP:0030405	unknown	unknown	tumour	(Erlic et al., 2010)	20660572
unknown	deletion	NM_000551.3	N/A	N/A	no	no	HP:0030405	unknown	unknown	tumour	(Erlic et al., 2010)	20660572
unknown	deletion	NM_000551.3	N/A	N/A	no	no	HP:0030405	unknown	unknown	tumour	(Erlic et al., 2010)	20660572
unknown	deletion	NM_000551.3	N/A	N/A	no	no	HP:0030405	unknown	unknown	tumour	(Erlic et al., 2010)	20660572
3	missense_variant	NM_000551.3	NM_000551.3:c.241C>T	NP_000542.1(LRG_322p1):p.(Pro81Ser)	no	no	HP:0010797; HP:0001737	E50Y0M; lk50Y0M	M	patient	(Erlic et al., 2010)	19906784
3	deletion	NM_000551.3	N/A	N/A	no	yes	HP:0010797; HP:0009711; HP:0001737	unknown	M	patient	(Erlic et al., 2010)	19906784
unknown	missense_variant	NM_000551.3	NM_000551.3:c.500G>A	NP_000542.1:p.(Arg167Gln)	no	no	HP:0030405	unknown	unknown	tumour	(Erlic et al., 2010)	20660572
unknown	missense_variant	NM_000551.3	NM_000551.3:c.500G>A	NP_000542.1:p.(Arg167Gln)	no	no	HP:0030405	unknown	unknown	tumour	(Erlic et al., 2010)	20660572
unknown	missense_variant	NM_000551.3	NM_000551.3:c.499C>T	NP_000542.1:p.(Arg167Trp)	no	no	HP:0030405	unknown	unknown	tumour	(Erlic et al., 2010)	20660572
unknown	missense_variant	NM_000551.3	NM_000551.3:c.500G>A	NP_000542.1:p.(Arg167Gln)	no	no	HP:0030405	unknown	unknown	tumour	(Erlic et al., 2010)	20660572
1	missense_variant	NM_000551.3	NM_000551.3:c.500G>A	NP_000542.1(LRG_322p1):p.(Arg167Gln)	no	no	HP:0009711; HP:0006880; HP:0009713; HP:0002666; HP:0000939; HP:0000141	E16Y0M; lk35Y0M	F	patient	(Eshed et al., 2005)	15658149
6	missense_variant	NM_000551.3	NM_000551.3:c.499C>T	NP_000542.1(LRG_322p1):p.(Arg167Trp)	no	no	HP:0002668; HP:0002666; HP:0030405; HP:0000107; HP:0001737; HP:0009711	E36Y0M; lk36Y0M	unknown	patient	(Fagundes et al., 2019)	31528828
10	inframe_deletion	NM_000551.3	NM_000551.3:c.227_229del	NP_000542.1(LRG_322p1):p.(Phe76del)	no	no	HP:0005584; HP:0010797; HP:0009711	E44Y0M; lk44Y0M	unknown	patient	(Fagundes et al., 2019)	31528828
8	missense_variant	NM_000551.3	NM_000551.3:c.233A>G	NP_000542.1(LRG_322p1):p.(Asn78Ser)	no	no	HP:0002668; HP:0002666; HP:0030405; HP:0005584; HP:0000107; HP:0001737; HP:0010797	E32Y0M; lk32Y0M	unknown	patient	(Fagundes et al., 2019)	31528828
7	missense_variant	NM_000551.3	NM_000551.3:c.374A>C	NP_000542.1(LRG_322p1):p.(His125Pro)	no	no	HP:0002668; HP:0002666; HP:0030405	E29Y0M; lk29Y0M	unknown	patient	(Fagundes et al., 2019)	31528828
18	missense_variant	NM_000551.3	NM_000551.3:c.499C>T	NP_000542.1(LRG_322p1):p.(Arg167Trp)	no	no	HP:0002668; HP:0002666; HP:0030405; HP:0010797	E26Y0M; lk26Y0M	unknown	patient	(Fagundes et al., 2019)	31528828
5	missense_variant	NM_000551.3	NM_000551.3:c.499C>T	NP_000542.1(LRG_322p1):p.(Arg167Trp)	no	no	HP:0002668; HP:0002666; HP:0030405; HP:0002665; HP:0002896	E26Y0M; lk26Y0M	unknown	patient	(Fagundes et al., 2019)	31528828
1	missense_variant	NM_000551.3	NM_000551.3:c.340G>A	NP_000542.1(LRG_322p1):p.(Gly114Ser)	no	no	HP:0002668; HP:0002666; HP:0030405; HP:0010797; HP:0000975; HP:0002315; HP:0002027; HP:0000822	E4Y0M; lk20Y0M	M	patient	(Fagundes et al., 2019)	31528828
4	missense_variant	NM_000551.3	NM_000551.3:c.500G>A	NP_000542.1(LRG_322p1):p.(Arg167Gln)	no	no	HP:0002668; HP:0002666; HP:0030405	E12Y0M; lk12Y0M	M	patient	(Fagundes et al., 2019)	31528828
4	missense_variant	NM_000551.3	NM_000551.3:c.500G>A	NP_000542.1(LRG_322p1):p.(Arg167Gln)	no	no	HP:0002668; HP:0002666; HP:0000107; HP:0001737; HP:0010797; HP:0030405	E49Y0M; lk49Y0M	M	patient	(Fagundes et al., 2019)	31528828
4	missense_variant	NM_000551.3	NM_000551.3:c.500G>A	NP_000542.1(LRG_322p1):p.(Arg167Gln)	no	no	HP:0002668; HP:0002666; HP:0010797	E27Y0M; lk27Y0M	unknown	patient	(Fagundes et al., 2019)	31528828
4	missense_variant	NM_000551.3	NM_000551.3:c.500G>A	NP_000542.1(LRG_322p1):p.(Arg167Gln)	no	no	HP:0005584	E20Y0M; lk20Y0M	unknown	patient	(Fagundes et al., 2019)	31528828
4	missense_variant	NM_000551.3	NM_000551.3:c.500G>A	NP_000542.1(LRG_322p1):p.(Arg167Gln)	no	no	HP:0002668; HP:0002666; HP:0030405; HP:0010797	E18Y0M; lk18Y0M	unknown	patient	(Fagundes et al., 2019)	31528828
2	missense_variant	NM_000551.3	NM_000551.3:c.340G>A	NP_000542.1(LRG_322p1):p.(Gly114Ser)	no	no	HP:0002668; HP:0002666; HP:0030405	E8Y0M; lk8Y0M	F	patient	(Fagundes et al., 2019)	31528828
1	missense_variant	NM_000551.3	NM_000551.3:c.340G>A	NP_000542.1(LRG_322p1):p.(Gly114Ser)	no	no	HP:0002668; HP:0002666; HP:0030405; HP:0000107; HP:0010797; HP:0009711	E26Y0M; lk26Y0M	unknown	patient	(Fagundes et al., 2019)	31528828
12	exon_loss_variant	NM_000551.3	N/A	N/A	no	no	HP:0005584; HP:0000107; HP:0001737; HP:0010797	E53Y0M; lk53Y0M	unknown	patient	(Fagundes et al., 2019)	31528828
1	missense_variant	NM_000551.3	NM_000551.3:c.340G>A	NP_000542.1(LRG_322p1):p.(Gly114Ser)	no	no	HP:0002668; HP:0002666; HP:0030405	E38Y0M; lk38Y0M	unknown	patient	(Fagundes et al., 2019)	31528828
3	missense_variant	NM_000551.3	NM_000551.3:c.499C>T	NP_000542.1(LRG_322p1):p.(Arg167Trp)	no	no	HP:0002668; HP:0002666; HP:0030405; HP:0005584; HP:0001737; HP:0010797; HP:0009711	E30Y0M; lk30Y0M	unknown	patient	(Fagundes et al., 2019)	31528828
13	minus_1_frameshift_variant	NM_000551.3	NM_000551.3:c.541del	NP_000542.1(LRG_322p1):p.(Val181SerfsTer21)	no	no	HP:0030405; HP:0000107; HP:0001737; HP:0010797; HP:0009711	E24Y0M; lk24Y0M	unknown	patient	(Fagundes et al., 2019)	31528828
6	missense_variant	NM_000551.3	NM_000551.3:c.499C>T	NP_000542.1(LRG_322p1):p.(Arg167Trp)	no	no	HP:0002668; HP:0002666	E16Y0M; lk16Y0M	M	patient	(Fagundes et al., 2019)	31528828
11	minus_2_frameshift_variant	NM_000551.3	NM_000551.3:c.309_322del	NP_000542.1(LRG_322p1):p.(Gly104HisfsTer23)	no	no	HP:0000107; HP:0001737; HP:0010797; HP:0009711	E15Y0M; lk15Y0M	unknown	patient	(Fagundes et al., 2019)	31528828
14	stop_gained	NM_000551.3	NM_000551.3:c.486C>A	NP_000542.1(LRG_322p1):p.(Cys162Ter)	no	no	HP:0005584; HP:0001737; HP:0010797	E36Y0M; lk36Y0M	unknown	patient	(Fagundes et al., 2019)	31528828
16	missense_variant; missense_variant	NM_000551.3; NM_000551.3	NM_000551.3:c.256C>A;NM_000551.3:c.74C>T	NP_000542.1(LRG_322p1):p.(Pro86Thr);NP_000542.1(LRG_322p1):p.(Pro25Leu)	yes	no	HP:0030405; HP:0001737; HP:0010797; HP:0009711	E16Y0M; lk16Y0M	unknown	patient	(Fagundes et al., 2019)	31528828
17	splice_site_variant	NM_000551.3	NM_000551.3:c.463+2T>G	NP_000542.1(LRG_322p1):p.?	no	no	HP:0000107; HP:0001737; HP:0009711	E31Y0M; lk31Y0M	unknown	patient	(Fagundes et al., 2019)	31528828
19	missense_variant	NM_000551.3	NM_000551.3:c.371C>T	NP_000542.1(LRG_322p1):p.(Thr124Ile)	no	no	HP:0002668; HP:0002666; HP:0030405; HP:0000107; HP:0009711	E13Y0M; lk13Y0M	M	patient	(Fagundes et al., 2019)	31528828
19	missense_variant	NM_000551.3	NM_000551.3:c.371C>T	NP_000542.1(LRG_322p1):p.(Thr124Ile)	no	no	HP:0002668; HP:0002666	E10Y0M; lk10Y0M	M	patient	(Fagundes et al., 2019)	31528828
20	splice_site_variant	NM_000551.3	NM_000551.3:c.463+1G>A	NP_000542.1(LRG_322p1):p.?	no	no	HP:0000107; HP:0001737; HP:0010797	E45Y0M; lk45Y0M	unknown	patient	(Fagundes et al., 2019)	31528828
21	exon_loss_variant	NM_000551.3	N/A	N/A	no	no	HP:0030405; HP:0000107; HP:0001737; HP:0010797; HP:0009711	E14Y0M; lk14Y0M	unknown	patient	(Fagundes et al., 2019)	31528828
15	stop_gained	NM_000551.3	NM_000551.3:c.481C>T	NP_000542.1(LRG_322p1):p.(Arg161Ter)	no	no	HP:0001737; HP:0010797	E19Y0M; lk19Y0M	unknown	patient	(Fagundes et al., 2019)	31528828
22	stop_gained	NM_000551.3	NM_000551.3:c.481C>T	NP_000542.1(LRG_322p1):p.(Arg161Ter)	no	no	HP:0005584; HP:0000107; HP:0001737; HP:0010797; HP:0009711	E56Y0M; lk56Y0M	unknown	patient	(Fagundes et al., 2019)	31528828
22	stop_gained	NM_000551.3	NM_000551.3:c.481C>T	NP_000542.1(LRG_322p1):p.(Arg161Ter)	no	no	HP:0005584; HP:0000107; HP:0001737; HP:0010797	E32Y0M; lk32Y0M	unknown	patient	(Fagundes et al., 2019)	31528828
9	minus_1_frameshift_variant	NM_000551.3	NM_000551.3:c.540del	NP_000542.1(LRG_322p1):p.(Ile180MetfsTer22)	no	no	HP:0010797; HP:0009711; HP:0001737; HP:0030405	E14Y0M; lk14Y0M	unknown	patient	(Fagundes et al., 2019)	31528828
1	missense_variant	NM_000551.3	NM_000551.3:c.491A>G	NP_000542.1(LRG_322p1):p.(Gln164Arg)	no	no	HP:0002666; HP:0002315; HP:0001254; HP:0000975; HP:0000822	E4Y0M; lk13Y4M	M	patient	(Fallon et al., 2013)	23845641
1	missense_variant	NM_000551.3	NM_000551.3:c.491A>G	NP_000542.1(LRG_322p1):p.(Gln164Arg)	no	no	HP:0002666	unknown	M	patient	(Fallon et al., 2013)	23845641
1	missense_variant	NM_000551.3	NM_000551.3:c.491A>G	NP_000542.1(LRG_322p1):p.(Gln164Arg)	no	no	HP:0002666; HP:0000822; HP:0009711	E9Y0M; lk21Y0M	F	patient	(Fallon et al., 2013)	23845641
1	minus_1_frameshift_variant	NM_000551.3	NM_000551.3:c.384del	NP_000542.1(LRG_322p1):p.(Leu129TrpfsTer30)	no	no	unknown	unknown	unknown	patient	(Farooqui et al., 2016)	no PMID, OVID 613950722
1	unknown	unknown	N/A	N/A	no	no	HP:0005584	unknown	M	patient	(Farooqui et al., 2016)	no PMID, OVID 613950722
1	minus_1_frameshift_variant	NM_000551.3	NM_000551.3:c.384del	NP_000542.1(LRG_322p1):p.(Leu129TrpfsTer30)	no	no	HP:0100651; HP:0002666; HP:0001737; HP:0005584	E19Y0M	M	patient	(Farooqui et al., 2016)	no PMID, OVID 613950722
1	minus_1_frameshift_variant	NM_000551.3	NM_000551.3:c.384del	NP_000542.1(LRG_322p1):p.(Leu129TrpfsTer30)	no	no	unknown	unknown	unknown	patient	(Farooqui et al., 2016)	no PMID, OVID 613950722
1	minus_1_frameshift_variant	NM_000551.3	NM_000551.3:c.384del	NP_000542.1(LRG_322p1):p.(Leu129TrpfsTer30)	no	no	unknown	unknown	unknown	patient	(Farooqui et al., 2016)	no PMID, OVID 613950722
74	deletion	NM_000551.3	N/A	N/A	no	no	HP:0002666	lk31Y0M	unknown	tumour	(Favier et al., 2020)	31383958
94	missense_variant	NM_000551.3	NM_000551.3:c.496G>T	NP_000542.1(LRG_322p1):p.(Val166Phe)	no	no	HP:0002666	lk27Y0M	unknown	tumour	(Favier et al., 2020)	31383958
26	missense_variant	NM_000551.3	NM_000551.3:c.467A>G	NP_000542.1(LRG_322p1):p.(Tyr156Cys)	no	no	HP:0002666	lk17Y0M	unknown	tumour	(Favier et al., 2020)	31383958
108	missense_variant	NM_000551.3	NM_000551.3:c.239G>A	NP_000542.1(LRG_322p1):p.(Ser80Asn)	no	no	HP:0002666	lk22Y0M	unknown	tumour	(Favier et al., 2020)	31383958
11	missense_variant	NM_000551.3	NM_000551.3:c.460C>T	NP_000542.1(LRG_322p1):p.(Pro154Ser)	no	no	HP:0002668; HP:0002666	lk26Y0M	unknown	tumour	(Favier et al., 2020)	31383958
42	missense_variant	NM_000551.3	NM_000551.3:c.533T>C	NP_000542.1(LRG_322p1):p.(Leu178Pro)	no	no	HP:0002666	lk40Y0M	unknown	tumour	(Favier et al., 2020)	31383958
41	missense_variant	NM_000551.3	NM_000551.3:c.533T>C	NP_000542.1(LRG_322p1):p.(Leu178Pro)	no	no	HP:0002666	lk15Y0M	unknown	tumour	(Favier et al., 2020)	31383958
40	missense_variant	NM_000551.3	NM_000551.3:c.533T>C	NP_000542.1(LRG_322p1):p.(Leu178Pro)	no	no	HP:0002666	lk15Y0M	unknown	tumour	(Favier et al., 2020)	31383958
103a	missense_variant	NM_000551.3	NM_000551.3:c.500G>A	NP_000542.1(LRG_322p1):p.(Arg167Gln)	no	no	HP:0002666	lk25Y0M	unknown	tumour	(Favier et al., 2020)	31383958
100	missense_variant	NM_000551.3	NM_000551.3:c.191G>C	NP_000542.1(LRG_322p1):p.(Arg64Pro)	no	no	HP:0002668	unknown	unknown	tumour	(Favier et al., 2020)	31383958
102	missense_variant; missense_variant	NM_000551.3; NM_000551.3	NM_000551.3:c.290C>T;NM_000551.3:c.347T>C	NP_000542.1(LRG_322p1):p.(Pro97Leu);NP_000542.1(LRG_322p1):p.(Leu116Pro)	yes	no	HP:0002666	lk12Y0M	unknown	tumour	(Favier et al., 2020)	31383958
82	missense_variant	NM_000551.3	NM_000551.3:c.365C>T	NP_000542.1(LRG_322p1):p.(Ala122Val)	no	no	HP:0002666	lk47Y0M	unknown	tumour	(Favier et al., 2020)	31383958
84	missense_variant	NM_000551.3	NM_000551.3:c.320G>A	NP_000542.1(LRG_322p1):p.(Arg107His)	no	no	HP:0002666	unknown	unknown	tumour	(Favier et al., 2020)	31383958
46	missense_variant	NM_000551.3	NM_000551.3:c.466T>C	NP_000542.1(LRG_322p1):p.(Tyr156His)	no	no	HP:0002666	unknown	unknown	tumour	(Favier et al., 2020)	31383958
c	missense_variant	NM_000551.3	NM_000551.3:c.467A>C	NP_000542.1(LRG_322p1):p.(Tyr156Ser)	no	no	HP:0002666	unknown	unknown	tumour	(Favier et al., 2020)	31383958
57	missense_variant	NM_000551.3	NM_000551.3:c.500G>A	NP_000542.1(LRG_322p1):p.(Arg167Gln)	no	no	HP:0002666	lk16Y0M	unknown	tumour	(Favier et al., 2020)	31383958
54	plus_1_frameshift_variant	NM_000551.3	NM_000551.3:c.444dup	NP_000542.1(LRG_322p1):p.(Ala149CysfsTer25)	no	no	HP:0002666	unknown	unknown	tumour	(Favier et al., 2020)	31383958
86	missense_variant	NM_000551.3	NM_000551.3:c.487C>A	NP_000542.1(LRG_322p1):p.(Leu163Ile)	no	no	HP:0002666	unknown	unknown	tumour	(Favier et al., 2020)	31383958
88	stop_lost	NM_000551.3	NM_000551.3:c.640T>G	NP_000542.1(LRG_322p1):p.(Ter214GlyextTer14)	no	no	HP:0002666	lk67Y0M	unknown	tumour	(Favier et al., 2020)	31383958
103b	exon_loss_variant	NM_000551.3	N/A	N/A	no	no	HP:0002666	unknown	unknown	tumour	(Favier et al., 2020)	31383958
68	missense_variant	NM_000551.3	NM_000551.3:c.241C>T	NP_000542.1(LRG_322p1):p.(Pro81Ser)	no	no	HP:0002668	unknown	unknown	tumour	(Favier et al., 2020)	31383958
92	missense_variant	NM_000551.3	NM_000551.3:c.430G>C	NP_000542.1(LRG_322p1):p.(Gly144Arg)	no	no	HP:0002668	lk29Y0M	unknown	tumour	(Favier et al., 2020)	31383958
85	missense_variant	NM_000551.3	NM_000551.3:c.414A>G	NP_000542.1(LRG_322p1):p.(Pro138=)	no	no	HP:0002666	unknown	unknown	tumour	(Favier et al., 2020)	31383958
101	missense_variant; missense_variant	NM_000551.3; NM_000551.3	NM_000551.3:c.290C>T;NM_000551.3:c.347T>C	NP_000542.1(LRG_322p1):p.(Pro97Leu);NP_000542.1(LRG_322p1):p.(Leu116Pro)	yes	no	HP:0002666	lk10Y0M	unknown	tumour	(Favier et al., 2020)	31383958
87	missense_variant	NM_000551.3	NM_000551.3:c.499C>T	NP_000542.1(LRG_322p1):p.(Arg167Trp)	no	no	HP:0002666	unknown	unknown	tumour	(Favier et al., 2020)	31383958
F28green	deletion	NM_000551.3	N/A	N/A	no	no	HP:0005584	lk28Y0M	F	tumour	(Fei et al., 2016)	27174753
F60yellow	missense_variant	NM_000551.3	NM_000551.3:c.351G>C	NP_000542.1(LRG_322p1):p.(Trp117Cys)	no	no	HP:0005584	lk60Y0M	F	tumour	(Fei et al., 2016)	27174753
M22red	missense_variant	NM_000551.3	NM_000551.3:c.257C>G	NP_000542.1(LRG_322p1):p.(Pro86Arg)	no	no	HP:0005584	lk22Y0M	M	tumour	(Fei et al., 2016)	27174753
M28purple	missense_variant	NM_000551.3	NM_000551.3:c.233A>G	NP_000542.1(LRG_322p1):p.(Asn78Ser)	no	no	HP:0005584	lk28Y0M	M	tumour	(Fei et al., 2016)	27174753
M45orange	minus_1_frameshift_variant	NM_000551.3	NM_000551.3:c.526del	NP_000542.1:p.(Arg176GlyfsTer26)	no	no	HP:0005584	lk45Y0M	M	tumour	(Fei et al., 2016)	27174753
F58blue	minus_1_frameshift_variant	NM_000551.3	NM_000551.3:c.314del	NP_000542.1(LRG_322p1):p.(Thr105ArgfsTer54)	no	no	HP:0005584	lk58Y0M	F	tumour	(Fei et al., 2016)	27174753
1	missense_variant	NM_000551.3	NM_000551.3:c.491A>G	NP_000542.1(LRG_322p1):p.(Gln164Arg)	no	no	HP:0002666; HP:0005584; HP:0002668	E6Y0M; lk16Y0M	M	patient	(Ferragut et al., 1999)	10417977
1	missense_variant	NM_000551.3	NM_000551.3:c.491A>G	NP_000542.1(LRG_322p1):p.(Gln164Arg)	no	no	HP:0009711; HP:0002666; HP:0006880	E39Y0M; lk41Y0M	F	patient	(Ferragut et al., 1999)	10417977
1	missense_variant	NM_000551.3	NM_000551.3:c.256C>G	NP_000542.1(LRG_322p1):p.(Pro86Ala)	no	no	HP:0010797; HP:0000107; HP:0030405; HP:0009711	unknown	F	patient	(Ferrara et al., 2016)	27034144
1	missense_variant	NM_000551.3	NM_000551.3:c.256C>G	NP_000542.1(LRG_322p1):p.(Pro86Ala)	no	no	HP:0002666; HP:0030424	unknown	M	patient	(Ferrara et al., 2016)	27034144
1	missense_variant	NM_000551.3	NM_000551.3:c.256C>G	NP_000542.1(LRG_322p1):p.(Pro86Ala)	no	no	HP:0010797; HP:0000107; HP:0001737; HP:0030405; HP:0009711; HP:0030393	unknown	F	patient	(Ferrara et al., 2016)	27034144
1	missense_variant	NM_000551.3	NM_000551.3:c.256C>G	NP_000542.1(LRG_322p1):p.(Pro86Ala)	no	no	HP:0010797; HP:0009711; HP:0030405;	unknown	F	patient	(Ferrara et al., 2016)	27034144
1	missense_variant	NM_000551.3	NM_000551.3:c.256C>G	NP_000542.1(LRG_322p1):p.(Pro86Ala)	no	no	none	unknown	F	patient	(Ferrara et al., 2016)	27034144
1	missense_variant	NM_000551.3	NM_000551.3:c.256C>G	NP_000542.1(LRG_322p1):p.(Pro86Ala)	no	no	HP:0010797; HP:0000107; HP:0030405; HP:0002668	unknown	F	patient	(Ferrara et al., 2016)	27034144
1	missense_variant; missense_variant	NM_000551.3; NM_000098.3	NM_000551.3:c.256C>G;NM_000098.2:c.338C>T	NP_000542.1(LRG_322p1):p.(Pro86Ala);NP_000089.1:p.(Ser113Leu)	yes	no	HP:0009711; HP:0001737	E12Y0M; lk25Y0M	M	patient	(Ferrara et al., 2016)	27034144
2	synonymous_variant; splice_site_variant	NM_000551.3; NM_000551.3	NM_000551.3:c.150C>G;NM_000551.3:c.464-1G>T	NP_000542.1(LRG_322p1):p.(Ala50=);NP_000542.1(LRG_322p1):p.?	yes	no	HP:0006880; HP:0009711; HP:0001737; HP:0000107	E21Y6M	unknown	patient	(Fisher et al., 2002)	11835384
1	splice_site_variant	NM_000551.3	NM_000551.3:c.341-1G>A	NP_000542.1(LRG_322p1):p.?	no	no	HP:0006880; HP:0009711; HP:0009713; HP:0001737; HP:0000107	E16Y1M	unknown	patient	(Fisher et al., 2002)	11835384
1	stop_gained	NM_000551.3	NM_000551.3:c.358A>T	NP_000542.1(LRG_322p1):p.(Arg120Ter)	no	yes	HP:0000107; HP:0005584; HP:0009711; HP:0010797; HP:0009713; HP:0000790	E32Y0M; lk33Y0M	M	patient	(Fisher et al., 2014)	25159823
1	deletion	NM_000551.3	N/A	N/A	no	no	HP:0011798; HP:0000107	E63Y0M	M	patient	(Fiske et al., 2005)	16360474
1	synonymous_variant	NM_000551.3	NM_000551.3:c.414A>G	NP_000542.1(LRG_322p1):p.(Pro138=)	no	no	HP:0002666	E32Y0M; lk32Y0M	F	patient	(Flores et al., 2019)	30946460
1	synonymous_variant	NM_000551.3	NM_000551.3:c.414A>G	NP_000542.1(LRG_322p1):p.(Pro138=)	no	no	HP:0002666	unknown	F	patient	(Flores et al., 2019)	30946460
1	synonymous_variant	NM_000551.3	NM_000551.3:c.414A>G	NP_000542.1(LRG_322p1):p.(Pro138=)	no	no	HP:0002666	E12Y0M	M	patient	(Flores et al., 2019)	30946460
1	synonymous_variant	NM_000551.3	NM_000551.3:c.414A>G	NP_000542.1(LRG_322p1):p.(Pro138=)	no	no	HP:0002666	unknown	F	patient	(Flores et al., 2019)	30946460
1	synonymous_variant	NM_000551.3	NM_000551.3:c.414A>G	NP_000542.1(LRG_322p1):p.(Pro138=)	no	no	HP:0002666	E12Y0M; lk12Y0M	M	patient	(Flores et al., 2019)	30946460
1	synonymous_variant	NM_000551.3	NM_000551.3:c.414A>G	NP_000542.1(LRG_322p1):p.(Pro138=)	no	no	HP:0002666	E23Y0M; lk23Y0M	M	patient	(Flores et al., 2019)	30946460
1	synonymous_variant	NM_000551.3	NM_000551.3:c.414A>G	NP_000542.1(LRG_322p1):p.(Pro138=)	no	no	HP:0002666; HP:0000107	E34Y0M; lk34Y0M	M	patient	(Flores et al., 2019)	30946460
1	synonymous_variant	NM_000551.3	NM_000551.3:c.414A>G	NP_000542.1(LRG_322p1):p.(Pro138=)	no	no	HP:0002666; HP:0010302	E73Y0M; lk73Y0M	M	patient	(Flores et al., 2019)	30946460
1	synonymous_variant	NM_000551.3	NM_000551.3:c.414A>G	NP_000542.1(LRG_322p1):p.(Pro138=)	no	no	HP:0002666; HP:0000822	unknown	M	patient	(Flores et al., 2019)	30946460
3	missense_variant	NM_000551.3	NM_000551.3:c.499C>T	NP_000542.1(LRG_322p1):p.(Arg167Trp)	no	no	HP:0002668; HP:0002666	unknown	unknown	tumour	(Flynn et al., 2016)	26796762
1	plus_2_frameshift_variant	NM_000551.3	NM_000551.3:c.481_494dup	NP_000542.1(LRG_322p1):p.(Val166AspfsTer9)	no	no	HP:0002668; HP:0002666	unknown	unknown	tumour	(Flynn et al., 2016)	26796762
2	missense_variant	NM_000551.3	NM_000551.3:c.499C>T	NP_000542.1(LRG_322p1):p.(Arg167Trp)	no	no	HP:0002668; HP:0002666	unknown	unknown	tumour	(Flynn et al., 2016)	26796762
unknown	deletion	NM_000551.3	N/A	N/A	no	no	unknown	lk580M	F	patient	(Formenti et al., 2011)	21389259
unknown	missense_variant	NM_000551.3	NM_000551.3:c.332G>A	NP_000542.1(LRG_322p1):p.(Ser111Asn)	no	no	unknown	lk270M	M	patient	(Formenti et al., 2011)	21389259
unknown	missense_variant	NM_000551.3	NM_000551.3:c.332G>A	NP_000542.1(LRG_322p1):p.(Ser111Asn)	no	no	unknown	lk530M	F	patient	(Formenti et al., 2011)	21389259
unknown	missense_variant	NM_000551.3	NM_000551.3:c.242C>T	NP_000542.1(LRG_322p1):p.(Pro81Leu)	no	no	HP:0002666	lk420M	M	patient	(Formenti et al., 2011)	21389259
unknown	minus_1_frameshift_variant	NM_000551.3	NM_000551.3:c.194del	NP_000542.1:p.(Ser65TrpfsTer2)	no	no	unknown	lk370M	M	patient	(Formenti et al., 2011)	21389259
unknown	missense_variant	NM_000551.3	NM_000551.3:c.361G>C	NP_000542.1(LRG_322p1):p.(Asp121His)	no	no	unknown	lk370M	M	patient	(Formenti et al., 2011)	21389259
44	exon_loss_variant	NM_000551.3	N/A	N/A	no	no	HP:0009711	unknown	unknown	family	(Franke et al., 2009)	19280651
53	exon_loss_variant; deletion; deletion	NM_000551.3; NM_033084.6; NM_001570.4	N/A	N/A	yes	no	HP:0010797; HP:0009713	unknown	unknown	family	(Franke et al., 2009)	19280651
51	exon_loss_variant; deletion; deletion	NM_000551.3; NM_033084.6; NM_001570.4	N/A	N/A	yes	no	HP:0010797; HP:0030393; HP:0030424	unknown	unknown	family	(Franke et al., 2009)	19280651
52	exon_loss_variant; deletion; deletion; deletion; deletion	NM_000551.3; HSPC3001; ENST197804; NM_001570.4; NM_033084.6	N/A	N/A	yes	no	HP:0010797	unknown	unknown	family	(Franke et al., 2009)	19280651
50	exon_loss_variant; deletion; deletion; deletion; deletion; deletion	NM_000551.3; HSPC300; ENST197804; NM_001570.4; NM_033084.6; NM_014760.4	N/A	N/A	yes	no	HP:0010797	unknown	unknown	family	(Franke et al., 2009)	19280651
49	exon_loss_variant; deletion; deletion	NM_000551.3; NM_033084.6; NM_001570.4	N/A	N/A	yes	no	HP:0000107; HP:0010797; HP:0009713; HP:0001737	unknown	unknown	family	(Franke et al., 2009)	19280651
48	exon_loss_variant; deletion; deletion; deletion; deletion	NM_000551.3; HSPC300; ENST197804; NM_001570.4; NM_033084.6	N/A	N/A	yes	no	HP:0002666; HP:0010797; HP:0009713; HP:0001737	unknown	unknown	family	(Franke et al., 2009)	19280651
47	exon_loss_variant	NM_000551.3	N/A	N/A	no	no	HP:0005584; HP:0000107; HP:0009711; HP:0009713; HP:0010797; HP:0001737	unknown	unknown	family	(Franke et al., 2009)	19280651
46	exon_loss_variant	NM_000551.3	N/A	N/A	no	no	HP:0009711; HP:0001737; HP:0030405	unknown	unknown	family	(Franke et al., 2009)	19280651
45	exon_loss_variant; deletion; deletion; deletion; deletion	NM_000551.3; HSPC300; ENST197804; NM_001570.4; NM_014760.4	N/A	N/A	yes	no	HP:0005584; HP:0000107; HP:0009711; HP:0010797; HP:0009713; HP:0030393; HP:0001737; HP:0030424	unknown	unknown	family	(Franke et al., 2009)	19280651
54	exon_loss_variant; deletion; deletion	NM_000551.3; NM_033084.6; NM_001570.4	N/A	N/A	yes	no	HP:0010797; HP:0001737	unknown	unknown	family	(Franke et al., 2009)	19280651
42	exon_loss_variant; deletion	NM_000551.3; NM_001570.4	N/A	N/A	yes	no	HP:0009711; HP:0009713; HP:0001737	unknown	unknown	family	(Franke et al., 2009)	19280651
3	exon_loss_variant	NM_000551.3	N/A	N/A	no	no	HP:0005584; HP:0000107; HP:0009711; HP:0010797; HP:0001737; HP:0030405	unknown	unknown	family	(Franke et al., 2009)	19280651
4	exon_loss_variant	NM_000551.3	N/A	N/A	no	no	HP:0005584; HP:0002666; HP:0009711; HP:0001737;	unknown	unknown	family	(Franke et al., 2009)	19280651
5	exon_loss_variant	NM_000551.3	N/A	N/A	no	no	HP:0005584; HP:0000107; HP:0009711; HP:0010797; HP:0001737; HP:0030424	unknown	unknown	family	(Franke et al., 2009)	19280651
6	exon_loss_variant	NM_000551.3	N/A	N/A	no	no	HP:0005584; HP:0009711; HP:0010797; HP:0009713;	unknown	unknown	family	(Franke et al., 2009)	19280651
7	exon_loss_variant	NM_000551.3	N/A	N/A	no	no	HP:0005584; HP:0000107; HP:0002666; HP:0009711; HP:0010797; HP:0009713; HP:0001737	unknown	unknown	family	(Franke et al., 2009)	19280651
20	exon_loss_variant	NM_000551.3	N/A	N/A	no	no	HP:0005584; HP:0009711; HP:0010797; HP:0009713;	unknown	unknown	family	(Franke et al., 2009)	19280651
21	exon_loss_variant	NM_000551.3	N/A	N/A	no	no	HP:0005584; HP:0002666; HP:0009711; HP:0010797; HP:0009713; HP:0001737; HP:0030424	unknown	unknown	family	(Franke et al., 2009)	19280651
1	exon_loss_variant	NM_000551.3	N/A	N/A	no	no	HP:0001737	unknown	unknown	family	(Franke et al., 2009)	19280651
22	exon_loss_variant	NM_000551.3	N/A	N/A	no	no	HP:0000107; HP:0002666; HP:0009711; HP:0010797; HP:0009713; HP:0030393; HP:0001737	unknown	unknown	family	(Franke et al., 2009)	19280651
24	exon_loss_variant; deletion	NM_000551.3; NM_001570.4	N/A	N/A	yes	no	HP:0005584; HP:0000107; HP:0009711; HP:0010797	unknown	unknown	family	(Franke et al., 2009)	19280651
25	exon_loss_variant	NM_000551.3	N/A	N/A	no	no	HP:0005584; HP:0009711; HP:0010797; HP:0001737	unknown	unknown	family	(Franke et al., 2009)	19280651
26	exon_loss_variant	NM_000551.3	N/A	N/A	no	no	HP:0005584; HP:0000107; HP:0009711; HP:0010797; HP:0009713; HP:0030393; HP:0001737; HP:0030424	unknown	unknown	family	(Franke et al., 2009)	19280651
27	exon_loss_variant	NM_000551.3	N/A	N/A	no	no	HP:0005584; HP:0009711; HP:0010797; HP:0009713; HP:0001737; HP:0030424	unknown	unknown	family	(Franke et al., 2009)	19280651
28	exon_loss_variant	NM_000551.3	N/A	N/A	no	no	HP:0009711; HP:0010797; HP:0001737	unknown	unknown	family	(Franke et al., 2009)	19280651
29	exon_loss_variant	NM_000551.3	N/A	N/A	no	no	unknown	unknown	unknown	family	(Franke et al., 2009)	19280651
30	exon_loss_variant	NM_000551.3	N/A	N/A	no	no	HP:0000107; HP:0009711; HP:0010797; HP:0009713; HP:0030393; HP:0001737	unknown	unknown	family	(Franke et al., 2009)	19280651
23	exon_loss_variant	NM_000551.3	N/A	N/A	no	no	HP:0005584; HP:0000107; HP:0009711; HP:0009713; HP:0001737;	unknown	unknown	family	(Franke et al., 2009)	19280651
2	exon_loss_variant; deletion	NM_000551.3; ENST197804	N/A	N/A	yes	no	HP:0009711; HP:0010797; HP:0030393; HP:0030424	unknown	unknown	family	(Franke et al., 2009)	19280651
19	exon_loss_variant	NM_000551.3	N/A	N/A	no	no	HP:0000107; HP:0009711; HP:0010797; HP:0009713; HP:0001737	unknown	unknown	family	(Franke et al., 2009)	19280651
17	exon_loss_variant	NM_000551.3	N/A	N/A	no	no	HP:0005584; HP:0009711; HP:0009713; HP:0030393; HP:0001737	unknown	unknown	family	(Franke et al., 2009)	19280651
41	exon_loss_variant; deletion	NM_000551.3; NM_001570.4	N/A	N/A	yes	no	HP:0000107; HP:0009711; HP:0010797; HP:0009713; HP:0030393; HP:0001737	unknown	unknown	family	(Franke et al., 2009)	19280651
38	exon_loss_variant; deletion; deletion	NM_000551.3; HSPC300; ENST197804	N/A	N/A	yes	no	HP:0000107; HP:0009711; HP:0010797; HP:0009713; HP:0030393; HP:0001737; HP:0030424	unknown	unknown	family	(Franke et al., 2009)	19280651
40	exon_loss_variant	NM_000551.3	N/A	N/A	no	no	HP:0005584; HP:0000107; HP:0009711; HP:0010797; HP:0009713; HP:0001737	unknown	unknown	family	(Franke et al., 2009)	19280651
39	exon_loss_variant	NM_000551.3	N/A	N/A	no	no	HP:0010797; HP:0009713; HP:0001737	unknown	unknown	family	(Franke et al., 2009)	19280651
37	exon_loss_variant	NM_000551.3	N/A	N/A	no	no	HP:0005584; HP:0009711; HP:0009713;	unknown	unknown	family	(Franke et al., 2009)	19280651
36	exon_loss_variant	NM_000551.3	N/A	N/A	no	no	HP:0009711; HP:0010797	unknown	unknown	family	(Franke et al., 2009)	19280651
35	exon_loss_variant; deletion	NM_000551.3; ENST197804	N/A	N/A	yes	no	HP:0000107; HP:0010797; HP:0009713; HP:0001737	unknown	unknown	family	(Franke et al., 2009)	19280651
34	exon_loss_variant; deletion	NM_000551.3; NM_001570.4	N/A	N/A	yes	no	HP:0005584; HP:0000107; HP:0009711; HP:0010797; HP:0009713; HP:0001737; HP:0030424	unknown	unknown	family	(Franke et al., 2009)	19280651
33	exon_loss_variant	NM_000551.3	N/A	N/A	no	no	HP:0005584; HP:0000107; HP:0009711; HP:0010797; HP:0009713; HP:0030424	unknown	unknown	family	(Franke et al., 2009)	19280651
32	exon_loss_variant	NM_000551.3	N/A	N/A	no	no	HP:0000107; HP:0009711; HP:0010797; HP:0009713; HP:0001737	unknown	unknown	family	(Franke et al., 2009)	19280651
43	exon_loss_variant; deletion; deletion	NM_000551.3; ENST197804; NM_001570.4	N/A	N/A	yes	no	HP:0005584; HP:0000107; HP:0009711; HP:0010797; HP:0030393; HP:0001737; HP:0030405	unknown	unknown	family	(Franke et al., 2009)	19280651
9	exon_loss_variant	NM_000551.3	N/A	N/A	no	no	HP:0005584; HP:0000107; HP:0002666; HP:0009711; HP:0010797; HP:0009713; HP:0030424	unknown	unknown	family	(Franke et al., 2009)	19280651
12	exon_loss_variant	NM_000551.3	N/A	N/A	no	no	HP:0000107; HP:0002666; HP:0009711; HP:0010797; HP:0009713;	unknown	unknown	family	(Franke et al., 2009)	19280651
13	exon_loss_variant	NM_000551.3	N/A	N/A	no	no	HP:0005584; HP:0000107; HP:0009711; HP:0010797; HP:0009713; HP:0001737	unknown	unknown	family	(Franke et al., 2009)	19280651
14	exon_loss_variant	NM_000551.3	N/A	N/A	no	no	HP:0009711; HP:0010797; HP:0009713	unknown	unknown	family	(Franke et al., 2009)	19280651
15	exon_loss_variant	NM_000551.3	N/A	N/A	no	no	HP:0005584; HP:0000107; HP:0009711; HP:0010797; HP:0009713; HP:0001737; HP:0030424	unknown	unknown	family	(Franke et al., 2009)	19280651
16	exon_loss_variant	NM_000551.3	N/A	N/A	no	no	HP:0000107; HP:0010797; HP:0009713; HP:0001737	unknown	unknown	family	(Franke et al., 2009)	19280651
31	exon_loss_variant	NM_000551.3	N/A	N/A	no	no	unknown	unknown	unknown	family	(Franke et al., 2009)	19280651
8	exon_loss_variant	NM_000551.3	N/A	N/A	no	no	HP:0000107; HP:0009711; HP:0010797; HP:0009713; HP:0001737	unknown	unknown	family	(Franke et al., 2009)	19280651
1	missense_variant	NM_000551.3	NM_000551.3:c.482G>A	NP_000542.1(LRG_322p1):p.(Arg161Gln)	no	yes	HP:0002666	E8Y0M; lk18Y0M	M	patient	(Frenzel et al., 2001)	11475579
III	frameshift_variant	NM_000551.3	NM_000551.3:c.114del	NP_000542.1(LRG_322p1):p.(Gly39AlafsTer28)	no	no	HP:0010797	unknown	M	patient	(Fu et al., 2015)	25966224
III	frameshift_variant	NM_000551.3	NM_000551.3:c.114del	NP_000542.1(LRG_322p1):p.(Gly39AlafsTer28)	no	no	HP:0010797	unknown	M	patient	(Fu et al., 2015)	25966224
II	frameshift_variant	NM_000551.3	NM_000551.3:c.114del	NP_000542.1(LRG_322p1):p.(Gly39AlafsTer28)	no	no	HP:0010797	unknown	F	patient	(Fu et al., 2015)	25966224
II	frameshift_variant	NM_000551.3	NM_000551.3:c.114del	NP_000542.1(LRG_322p1):p.(Gly39AlafsTer28)	no	no	HP:0010797	unknown	M	patient	(Fu et al., 2015)	25966224
I	frameshift_variant	NM_000551.3	NM_000551.3:c.114del	NP_000542.1(LRG_322p1):p.(Gly39AlafsTer28)	no	no	HP:0010797	unknown	F	patient	(Fu et al., 2015)	25966224
1	plus_1_frameshift_variant	NM_000551.3	NM_000551.3:c.474_475insT	NP_000542.1:p.(Lys159Ter)	no	no	HP:0009711; HP:0030424; HP:0000107; HP:0001737	E22Y0M	M	patient	(Fujii & Decker, 2010)	20347042
1	missense_variant	NM_000551.3	NM_000551.3:c.257C>T	NP_000542.1(LRG_322p1):p.(Pro86Leu)	no	no	HP:0006880; HP:0010302; HP:0009711; HP:0001737; HP:0000107	E14Y0M	F	patient	(Fukino et al., 2000)	10697963
1	missense_variant	NM_000551.3	NM_000551.3:c.257C>T	NP_000542.1(LRG_322p1):p.(Pro86Leu)	no	no	HP:0006880; HP:0009711; HP:0001737; HP:0000365	E8Y0M; lk19Y0M	F	patient	(Fukino et al., 2000)	10697963
1	missense_variant	NM_000551.3	NM_000551.3:c.257C>T	NP_000542.1(LRG_322p1):p.(Pro86Leu)	no	no	HP:0006880; HP:0009711	E39Y0M	F	patient	(Fukino et al., 2000)	10697963
1	missense_variant	NM_000551.3	NM_000551.3:c.191G>C	NP_000542.1(LRG_322p1):p.(Arg64Pro)	no	no	HP:0002668	E23Y0M	F	tumour	(Gaal et al., 2009)	19808854
2	missense_variant	NM_000551.3	NM_000551.3:c.292T>C	NP_000542.1(LRG_322p1):p.(Tyr98His)	no	no	HP:0002668	E7Y0M; lk15Y0M	M	tumour	(Gaal et al., 2009)	19808854
430	missense_variant	NM_000551.3	NM_000551.3:c.290C>T	NP_000542.1(LRG_322p1):p.(Pro97Leu)	no	no	unknown	unknown	unknown	patient	(Gallou et al., 2004)	15300849
113	missense_variant	NM_000551.3	NM_000551.3:c.260T>C	NP_000542.1(LRG_322p1):p.(Val87Ala)	no	no	HP:0005584	unknown	unknown	patient	(Gallou et al., 2004)	15300849
463	missense_variant	NM_000551.3	NM_000551.3:c.551T>A	NP_000542.1(LRG_322p1):p.(Leu184His)	no	no	unknown	unknown	unknown	patient	(Gallou et al., 2004)	15300849
1	missense_variant	NM_000551.3	NM_000551.3:c.302T>G	NP_000542.1(LRG_322p1):p.(Leu101Arg)	no	no	HP:0006770; HP:0000107; HP:0001737; HP:0001407	E43Y0M; lk46Y0M	M	patient	(Gao et al., 2012)	22398592
1	unknown	N/A	N/A	N/A	no	no	HP:0010797; HP:0000107; HP:0009726	d50Y0M	M	patient	(Gao et al., 2012)	22398592
1	unknown	N/A	N/A	N/A	no	no	HP:0009726; HP:0002894	unknown	F	patient	(Gao et al., 2012)	22398592
1	missense_variant	NM_000551.3	NM_000551.3:c.302T>G	NP_000542.1(LRG_322p1):p.(Leu101Arg)	no	no	HP:0000107; HP:0006880; HP:0005584; HP:0001737	E38Y0M; lk40Y0M	F	patient	(Gao et al., 2013)	24112165
1	missense_variant	NM_000551.3	NM_000551.3:c.302T>G	NP_000542.1(LRG_322p1):p.(Leu101Arg)	no	no	none	E8Y0M	F	patient	(Gao et al., 2013)	24112165
1	missense_variant	NM_000551.3	NM_000551.3:c.302T>G	NP_000542.1(LRG_322p1):p.(Leu101Arg)	no	no	HP:0006770; HP:0000107; HP:0001737; HP:0010797	E23Y0M; lk46Y0M	M	patient	(Gao et al., 2013)	24112165
1	missense_variant	NM_000551.3	NM_000551.3:c.499C>T	NP_000542.1(LRG_322p1):p.(Arg167Trp)	no	no	HP:0002666	lk25Y0M	F	patient	(Garcia et al., 1997)	9156047
1	missense_variant	NM_000551.3	NM_000551.3:c.499C>T	NP_000542.1(LRG_322p1):p.(Arg167Trp)	no	no	HP:0002666	lk24Y0M	F	patient	(Garcia et al., 1997)	9156047
1	missense_variant	NM_000551.3	NM_000551.3:c.499C>T	NP_000542.1(LRG_322p1):p.(Arg167Trp)	no	no	HP:0002666; HP:0006880	E17Y0M; lk19Y0M	M	patient	(Garcia et al., 1997)	9156047
1	missense_variant	NM_000551.3	NM_000551.3:c.499C>T	NP_000542.1(LRG_322p1):p.(Arg167Trp)	no	no	HP:0002666; HP:0009711	lk49Y0M	F	patient	(Garcia et al., 1997)	9156047
1	missense_variant	NM_000551.3	NM_000551.3:c.499C>T	NP_000542.1(LRG_322p1):p.(Arg167Trp)	no	no	HP:0002666	lk47Y0M	F	patient	(Garcia et al., 1997)	9156047
1	missense_variant	NM_000551.3	NM_000551.3:c.598C>T; NM_000551.3:c.482G>A	NP_000542.1(LRG_322p1):p.(Arg200Trp); NP_000542.1(LRG_322p1):p.(Arg161Gln)	yes	no	HP:0002666; HP:0010797; HP:0005584	unknown	unknown	family	(Gardie et al., 2014)	no PMID, OVID 71761625
F	missense_variant	NM_000551.3	NM_000551.3:c.500G>A	NP_000542.1(LRG_322p1):p.(Arg167Gln)	no	no	HP:0005584	E49Y0M; lk49Y0M	F	patient	(Gergics et al., 2010)	19574279
E	frameshift_variant	NM_000551.3	NM_000551.3:c.354_355del	NP_000542.1(LRG_322p1):p.(Phe119GlnfsTer12)	no	no	HP:0005584; HP:0005562; HP:0009713	E21Y0M; lk21Y0M	M	patient	(Gergics et al., 2010)	19574279
C	deletion	NM_000551.3	N/A	N/A	no	no	HP:0005584; HP:0006880; HP:0000107; HP:0001737	E33Y0M; lk35Y0M	M	patient	(Gergics et al., 2010)	19574279
D	deletion	NM_000551.3	N/A	N/A	no	no	HP:0006880; HP:0009713; HP:0009711; HP:0000107; HP:0001737	E22Y0M; lk26Y0M	F	patient	(Gergics et al., 2010)	19574279
F	missense_variant	NM_000551.3	NM_000551.3:c.500G>A	NP_000542.1(LRG_322p1):p.(Arg167Gln)	no	no	HP:0009711; HP:0002666	E27Y0M; lk27Y0M	M	patient	(Gergics et al., 2010)	19574279
G	missense_variant	NM_000551.3	NM_000551.3:c.239G>T	NP_000542.1(LRG_322p1):p.(Ser80Ile)	no	no	HP:0005584	E45Y0M; lk45Y0M	F	patient	(Gergics et al., 2010)	19574279
ASP 3	missense_variant	NM_000551.3	NM_000551.3:c.499C>G	NP_000542.1(LRG_322p1):p.(Arg167Gly)	no	no	HP:0002666	unknown	unknown	patient	(Gergics et al., 2010)	19574279
B	stop_gained	NM_000551.3	NM_000551.3:c.481C>T	NP_000542.1(LRG_322p1):p.(Arg161Ter)	no	no	HP:0006880; HP:0009711; HP:0000107; HP:0001737; HP:0001901	E19Y0M; lk27Y0M	M	patient	(Gergics et al., 2010)	19574279
G	missense_variant	NM_000551.3	NM_000551.3:c.239G>T	NP_000542.1(LRG_322p1):p.(Ser80Ile)	no	no	HP:0002666; HP:0009711	E10Y0M; lk26Y0M	unknown	patient	(Gergics et al., 2010)	19574279
A	missense_variant	NM_000551.3	NM_000551.3:c.472C>G	NP_000542.1(LRG_322p1):p.(Leu158Val)	no	yes	HP:0006880; HP:0009711; HP:0000107	E22Y0M; lk39Y0M	F	patient	(Gergics et al., 2010)	19574279
ASP 2	missense_variant	NM_000551.3	NM_000551.3:c.467A>G	NP_000542.1(LRG_322p1):p.(Tyr156Cys)	no	no	HP:0002666	unknown	unknown	patient	(Gergics et al., 2010)	19574279
G	missense_variant	NM_000551.3	NM_000551.3:c.239G>T	NP_000542.1(LRG_322p1):p.(Ser80Ile)	no	no	HP:0005584; HP:0006880; HP:0002666	E34Y0M; lk42Y0M	F	patient	(Gergics et al., 2010)	19574279
ASP1	missense_variant	NM_000551.3	NM_000551.3:c.188T>C	NP_000542.1(LRG_322p1):p.(Leu63Pro)	no	no	HP:0002666	unknown	unknown	patient	(Gergics et al., 2010)	19574279
G	missense_variant	NM_000551.3	NM_000551.3:c.239G>T	NP_000542.1(LRG_322p1):p.(Ser80Ile)	no	no	HP:0006880; HP:0002666; HP:0009711	E29Y0M; lk39Y0M	unknown	patient	(Gergics et al., 2010)	19574279
G	missense_variant	NM_000551.3	NM_000551.3:c.239G>T	NP_000542.1(LRG_322p1):p.(Ser80Ile)	no	no	HP:0006880; HP:0009711	E37Y0M; lk37Y0M	unknown	patient	(Gergics et al., 2010)	19574279
G	missense_variant	NM_000551.3	NM_000551.3:c.239G>T	NP_000542.1(LRG_322p1):p.(Ser80Ile)	no	no	HP:0006880; HP:0009711; HP:0000107	E22Y0M; lk23Y0M	unknown	patient	(Gergics et al., 2010)	19574279
A	missense_variant	NM_000551.3	NM_000551.3:c.472C>G	NP_000542.1(LRG_322p1):p.(Leu158Val)	no	no	HP:0009711	E6Y0M; lk6Y0M	M	patient	(Gergics et al., 2010)	19574279
1	missense_variant	NM_000551.3	NM_000551.3:c.454A>C	NP_000542.1(LRG_322p1):p.(Thr152Pro)	no	no	HP:0006880; HP:0001737; HP:0030424	lk26Y0M	M	patient	(Gijtenbeek et al., 2002)	12405390
1	missense_variant	NM_000551.3	NM_000551.3:c.194C>T	NP_000542.1(LRG_322p1):p.(Ser65Leu)	no	no	HP:0006880; HP:0009711; HP:0002666; HP:0005584; HP:0030405	E44Y0M; d54Y0M	M	patient	(Gijtenbeek et al., 2005)	15905696
1	missense_variant; minus_2_frameshift_variant	NM_000551.3; NM_000267.3	NM_000551.3:c.575C>G;NM_000267.3:c.3518_3519del	NP_000542.1(LRG_322p1):p.(Pro192Arg);NP_000258.1(LRG_214p1):p.(Leu1173ProfsTer21)	yes	no	HP:0002666; HP:0000843; HP:0002865	E70Y0M	F	patient	(Gkaliagkousi et al., 2009)	19558618
unknown	missense_variant	NM_000551.3	NM_000551.3:c.264G>C	NP_000542.1(LRG_322p1):p.(Trp88Cys)	no	no	HP:0006880	unknown	unknown	variant	(Glasker et al., 1999)	10567493
unknown	missense_variant	NM_000551.3	NM_000551.3:c.395A>C	NP_000542.1(LRG_322p1):p.(Gln132Pro)	no	no	HP:0006880	unknown	unknown	variant	(Glasker et al., 1999)	10567493
unknown	stop_gained	NM_000551.3	NM_000551.3:c.433C>T	NP_000542.1(LRG_322p1):p.(Gln145Ter)	no	no	HP:0006880	unknown	unknown	variant	(Glasker et al., 1999)	10567493
unknown	missense_variant	NM_000551.3	NM_000551.3:c.452T>C	NP_000542.1(LRG_322p1):p.(Ile151Thr)	no	no	HP:0006880	unknown	unknown	variant	(Glasker et al., 1999)	10567493
11	deletion	unknown	N/A	N/A	no	no	HP:0030692	unknown	unknown	tumour	(Glasker et al., 2001)	11309459
14	missense_variant	NM_000551.3	NM_000551.3:c.262T>A	NP_000542.1(LRG_322p1):p.(Trp88Arg)	no	no	HP:0030692; HP:0010302	unknown	unknown	tumour	(Glasker et al., 2001)	11309459
3	missense_variant	NM_000551.3	NM_000551.3:c.486C>G	NP_000542.1(LRG_322p1):p.(Cys162Trp)	no	no	HP:0030692	unknown	unknown	tumour	(Glasker et al., 2001)	11309459
1	missense_variant	NM_000551.3	NM_000551.3:c.233A>G	NP_000542.1(LRG_322p1):p.(Asn78Ser)	no	no	HP:0030692	unknown	unknown	tumour	(Glasker et al., 2001)	11309459
8	inframe_insertion	NM_000551.3	NM_000551.3:c.230_231insTCT	NP_000542.1:p.(Cys77_Asn78insLeu)	no	no	HP:0030692	unknown	unknown	tumour	(Glasker et al., 2001)	11309459
12	inframe_insertion	NM_000551.3	NM_000551.3:c.322_324dup	NP_000542.1:p.(Arg108dup)	no	no	HP:0030692	unknown	unknown	tumour	(Glasker et al., 2001)	11309459
9	missense_variant	NM_000551.3	NM_000551.3:c.292T>C	NP_000542.1(LRG_322p1):p.(Tyr98His)	no	no	HP:0011441; HP:0010302	unknown	unknown	tumour	(Glasker et al., 2001)	11309459
9	missense_variant	NM_000551.3	NM_000551.3:c.292T>C	NP_000542.1(LRG_322p1):p.(Tyr98His)	no	no	HP:0030692	unknown	unknown	tumour	(Glasker et al., 2001)	11309459
13	deletion	unknown	N/A	N/A	no	no	HP:0030692	unknown	unknown	tumour	(Glasker et al., 2001)	11309459
9	missense_variant	NM_000551.3	NM_000551.3:c.292T>C	NP_000542.1(LRG_322p1):p.(Tyr98His)	no	no	HP:0030692	unknown	unknown	tumour	(Glasker et al., 2001)	11309459
7	deletion	unknown	N/A	N/A	no	no	HP:0030692; HP:0010302	unknown	unknown	tumour	(Glasker et al., 2001)	11309459
6	deletion	unknown	N/A	N/A	no	no	HP:0030692	unknown	unknown	tumour	(Glasker et al., 2001)	11309459
5	stop_gained	NM_000551.3	NM_000551.3:c.548C>A	NP_000542.1(LRG_322p1):p.(Ser183Ter)	no	no	HP:0030692	unknown	unknown	tumour	(Glasker et al., 2001)	11309459
4	missense_variant	NM_000551.3	NM_000551.3:c.266T>C	NP_000542.1(LRG_322p1):p.(Leu89Pro)	no	no	HP:0030692	unknown	unknown	tumour	(Glasker et al., 2001)	11309459
4	missense_variant	NM_000551.3	NM_000551.3:c.266T>C	NP_000542.1(LRG_322p1):p.(Leu89Pro)	no	no	HP:0030692	unknown	unknown	tumour	(Glasker et al., 2001)	11309459
2	missense_variant	NM_000551.3	NM_000551.3:c.533T>A	NP_000542.1(LRG_322p1):p.(Leu178Gln)	no	no	HP:0030692	unknown	unknown	tumour	(Glasker et al., 2001)	11309459
10	missense_variant	NM_000551.3	NM_000551.3:c.452T>C	NP_000542.1(LRG_322p1):p.(Ile151Thr)	no	no	HP:0030692; HP:0002334	unknown	unknown	tumour	(Glasker et al., 2001)	11309459
6	synonymous_variant	NM_000551.3	NM_000551.3:c.505C>T	NP_000542.1(LRG_322p1):p.(Leu169=)	no	no	HP:0009713; HP:0025294	E46Y0M; lk50Y0M	F	patient	(Glasker et al., 2005)	15730575
1	deletion	unknown	N/A	N/A	no	no	HP:0009713; HP:0010871;HP:0003418	E35Y0M; lk35Y0M	M	patient	(Glasker et al., 2005)	15730575
3	missense_variant	NM_000551.3	NM_000551.3:c.452T>G	NP_000542.1(LRG_322p1):p.(Ile151Ser)	no	no	HP:0009713	E40Y0M; lk40Y0M	F	patient	(Glasker et al., 2005)	15730575
none	deletion	unknown	N/A	N/A	no	no	HP:0010797; HP:0005584; HP:0002894; HP:0001737	unknown	unknown	tumour	(Glasker et al., 2006)	16261628
unknown	missense_variant	NM_000551.3	NM_000551.3:c.233A>G	NP_000542.1(LRG_322p1):p.(Asn78Ser)	no	no	HP:0006880; HP:0005584	lk48Y0M	M	patient	(Glasker et al., 2013)	23407287
unknown	deletion	NM_000551.3	N/A	N/A	no	no	HP:0009713	lk28Y0M	F	patient	(Glasker et al., 2013)	23407287
unknown	exon_loss_variant	NM_000551.3	N/A	N/A	no	no	HP:0006880	lk23Y0M	M	patient	(Glasker et al., 2013)	23407287
unknown	exon_loss_variant	NM_000551.3	N/A	N/A	no	no	HP:0009713	lk39Y0M	F	patient	(Glasker et al., 2013)	23407287
unknown	deletion	NM_000551.3	N/A	N/A	no	no	HP:0009713	lk35Y0M	M	patient	(Glasker et al., 2013)	23407287
unknown	exon_loss_variant	NM_000551.3	N/A	N/A	no	no	HP:0009713	lk54Y0M	M	patient	(Glasker et al., 2013)	23407287
unknown	exon_loss_variant	NM_000551.3	N/A	N/A	no	no	HP:0010797	lk41Y0M	F	patient	(Glasker et al., 2013)	23407287
unknown	stop_gained	NM_000551.3	NM_000551.3:c.481C>T	NP_000542.1(LRG_322p1):p.(Arg161Ter)	no	no	HP:0010797	lk47Y0M	M	patient	(Glasker et al., 2013)	23407287
unknown	plus_1_frameshift_variant	NM_000551.3	NM_000551.3:c.204dup	NP_000542.1(LRG_322p1):p.(Arg69AlafsTer63)	no	no	HP:0006880	lk40Y0M	F	patient	(Glasker et al., 2013)	23407287
unknown	missense_variant	NM_000551.3	NM_000551.3:c.262T>A	NP_000542.1(LRG_322p1):p.(Trp88Arg)	no	no	HP:0006880; HP:0005584	lk43Y0M	F	patient	(Glasker et al., 2013)	23407287
unknown	missense_variant	NM_000551.3	NM_000551.3:c.292T>C	NP_000542.1(LRG_322p1):p.(Tyr98His)	no	no	HP:0010797	lk75Y0M	F	patient	(Glasker et al., 2013)	23407287
unknown	missense_variant	NM_000551.3	NM_000551.3:c.194C>T	NP_000542.1(LRG_322p1):p.(Ser65Leu)	no	no	HP:0006880	lk56Y0M	F	patient	(Glasker et al., 2013)	23407287
unknown	missense_variant	NM_000551.3	NM_000551.3:c.194C>G	NP_000542.1(LRG_322p1):p.(Ser65Trp)	no	no	HP:0009713	lk26Y0M	M	patient	(Glasker et al., 2013)	23407287
unknown	stop_gained	NM_000551.3	NM_000551.3:c.404T>A	NP_000542.1(LRG_322p1):p.(Leu135Ter)	no	no	HP:0009713	lk24Y0M	M	patient	(Glasker et al., 2013)	23407287
unknown	stop_gained	NM_000551.3	NM_000551.3:c.548C>A	NP_000542.1(LRG_322p1):p.(Ser183Ter)	no	no	HP:0006880; HP:0000107	lk53Y0M	M	patient	(Glasker et al., 2013)	23407287
unknown	missense_variant	NM_000551.3	NM_000551.3:c.340G>A	NP_000542.1(LRG_322p1):p.(Gly114Ser)	no	no	HP:0009713	lk42Y0M	M	patient	(Glasker et al., 2013)	23407287
VHL39	missense_variant	NM_000551.3	NM_000551.3:c.239G>A	NP_000542.1(LRG_322p1):p.(Ser80Asn)	no	no	HP:0010797; HP:0005584; HP:0009711; HP:0030405; HP:0000107; HP:0001737	unknown	unknown	family	(Glavac et al., 1996)	8707293
VHL39	missense_variant	NM_000551.3	NM_000551.3:c.239G>A	NP_000542.1(LRG_322p1):p.(Ser80Asn)	no	no	HP:0010797; HP:0005584; HP:0009711; HP:0030405; HP:0000107; HP:0001737	unknown	unknown	family	(Glavac et al., 1996)	8707293
VHL39	missense_variant	NM_000551.3	NM_000551.3:c.239G>A	NP_000542.1(LRG_322p1):p.(Ser80Asn)	no	no	HP:0010797; HP:0005584; HP:0009711; HP:0030405; HP:0000107; HP:0001737	unknown	unknown	family	(Glavac et al., 1996)	8707293
VHL39	missense_variant	NM_000551.3	NM_000551.3:c.239G>A	NP_000542.1(LRG_322p1):p.(Ser80Asn)	no	no	HP:0010797; HP:0005584; HP:0009711; HP:0030405; HP:0000107; HP:0001737	unknown	unknown	family	(Glavac et al., 1996)	8707293
VHL39	missense_variant	NM_000551.3	NM_000551.3:c.239G>A	NP_000542.1(LRG_322p1):p.(Ser80Asn)	no	no	HP:0010797; HP:0005584; HP:0009711; HP:0030405; HP:0000107; HP:0001737	unknown	unknown	family	(Glavac et al., 1996)	8707293
VHL39	missense_variant	NM_000551.3	NM_000551.3:c.239G>A	NP_000542.1(LRG_322p1):p.(Ser80Asn)	no	no	HP:0010797; HP:0005584; HP:0009711; HP:0030405; HP:0000107; HP:0001737	unknown	unknown	family	(Glavac et al., 1996)	8707293
VHL39	missense_variant	NM_000551.3	NM_000551.3:c.239G>A	NP_000542.1(LRG_322p1):p.(Ser80Asn)	no	no	HP:0010797; HP:0005584; HP:0009711; HP:0030405; HP:0000107; HP:0001737	unknown	unknown	family	(Glavac et al., 1996)	8707293
VHL39	missense_variant	NM_000551.3	NM_000551.3:c.239G>A	NP_000542.1(LRG_322p1):p.(Ser80Asn)	no	no	HP:0010797; HP:0005584; HP:0009711; HP:0030405; HP:0000107; HP:0001737	unknown	unknown	family	(Glavac et al., 1996)	8707293
VHL39	missense_variant	NM_000551.3	NM_000551.3:c.239G>A	NP_000542.1(LRG_322p1):p.(Ser80Asn)	no	no	HP:0010797; HP:0005584; HP:0009711; HP:0030405; HP:0000107; HP:0001737	unknown	unknown	family	(Glavac et al., 1996)	8707293
VHL23	missense_variant	NM_000551.3	NM_000551.3:c.241C>T	NP_000542.1(LRG_322p1):p.(Pro81Ser)	no	no	HP:0010797; HP:0005584; HP:0001737	unknown	unknown	patient	(Glavac et al., 1996)	8707293
VHL3	missense_variant	NM_000551.3	NM_000551.3:c.266T>C	NP_000542.1(LRG_322p1):p.(Leu89Pro)	no	no	HP:0010797; HP:0005584; HP:0009711; HP:0000107; HP:0001737	unknown	unknown	family	(Glavac et al., 1996)	8707293
VHL39	missense_variant	NM_000551.3	NM_000551.3:c.239G>A	NP_000542.1(LRG_322p1):p.(Ser80Asn)	no	no	HP:0010797; HP:0005584; HP:0009711; HP:0030405; HP:0000107; HP:0001737	unknown	unknown	family	(Glavac et al., 1996)	8707293
VHL39	missense_variant	NM_000551.3	NM_000551.3:c.239G>A	NP_000542.1(LRG_322p1):p.(Ser80Asn)	no	no	HP:0010797; HP:0005584; HP:0009711; HP:0030405; HP:0000107; HP:0001737	unknown	unknown	family	(Glavac et al., 1996)	8707293
VHL39	missense_variant	NM_000551.3	NM_000551.3:c.239G>A	NP_000542.1(LRG_322p1):p.(Ser80Asn)	no	no	HP:0010797; HP:0005584; HP:0009711; HP:0030405; HP:0000107; HP:0001737	unknown	unknown	family	(Glavac et al., 1996)	8707293
VHL53	missense_variant	NM_000551.3	NM_000551.3:c.221T>G	NP_000542.1(LRG_322p1):p.(Val74Gly)	no	no	HP:0009711; HP:0010797; HP:0100006; HP:0000107	unknown	unknown	family	(Glavac et al., 1996)	8707293
VHL51	missense_variant	NM_000551.3	NM_000551.3:c.233A>G	NP_000542.1(LRG_322p1):p.(Asn78Ser)	no	no	HP:0010797	unknown	unknown	patient	(Glavac et al., 1996)	8707293
VHL51	missense_variant	NM_000551.3	NM_000551.3:c.233A>G	NP_000542.1(LRG_322p1):p.(Asn78Ser)	no	no	HP:0010797	unknown	unknown	patient	(Glavac et al., 1996)	8707293
VHL51	missense_variant	NM_000551.3	NM_000551.3:c.233A>G	NP_000542.1(LRG_322p1):p.(Asn78Ser)	no	no	HP:0010797; HP:0009715	unknown	unknown	patient	(Glavac et al., 1996)	8707293
VHL51	missense_variant	NM_000551.3	NM_000551.3:c.233A>G	NP_000542.1(LRG_322p1):p.(Asn78Ser)	no	no	HP:0010797; HP:0009715	unknown	unknown	patient	(Glavac et al., 1996)	8707293
VHL51	missense_variant	NM_000551.3	NM_000551.3:c.233A>G	NP_000542.1(LRG_322p1):p.(Asn78Ser)	no	no	HP:0010797; HP:0009715	unknown	unknown	patient	(Glavac et al., 1996)	8707293
VHL51	missense_variant	NM_000551.3	NM_000551.3:c.233A>G	NP_000542.1(LRG_322p1):p.(Asn78Ser)	no	no	HP:0010797; HP:0009715	unknown	unknown	patient	(Glavac et al., 1996)	8707293
VHL53	missense_variant	NM_000551.3	NM_000551.3:c.221T>G	NP_000542.1(LRG_322p1):p.(Val74Gly)	no	no	HP:0009711; HP:0010797; HP:0100006; HP:0000107	unknown	unknown	family	(Glavac et al., 1996)	8707293
VHL3	missense_variant	NM_000551.3	NM_000551.3:c.266T>C	NP_000542.1(LRG_322p1):p.(Leu89Pro)	no	no	HP:0010797; HP:0005584; HP:0009711; HP:0000107; HP:0001737	unknown	unknown	family	(Glavac et al., 1996)	8707293
VHL53	missense_variant	NM_000551.3	NM_000551.3:c.221T>G	NP_000542.1(LRG_322p1):p.(Val74Gly)	no	no	HP:0009711; HP:0010797; HP:0100006; HP:0000107	unknown	unknown	family	(Glavac et al., 1996)	8707293
VHL53	missense_variant	NM_000551.3	NM_000551.3:c.221T>G	NP_000542.1(LRG_322p1):p.(Val74Gly)	no	no	HP:0009711; HP:0010797; HP:0100006; HP:0000107	unknown	unknown	family	(Glavac et al., 1996)	8707293
VHL9	missense_variant	NM_000551.3	NM_000551.3:c.221T>G	NP_000542.1(LRG_322p1):p.(Val74Gly)	no	no	HP:0010797; HP:0005584; HP:0002666; HP:0009711; HP:0001737; HP:0009715	unknown	unknown	family	(Glavac et al., 1996)	8707293
VHL9	missense_variant	NM_000551.3	NM_000551.3:c.221T>G	NP_000542.1(LRG_322p1):p.(Val74Gly)	no	no	HP:0010797; HP:0005584; HP:0002666; HP:0009711; HP:0001737; HP:0009715	unknown	unknown	family	(Glavac et al., 1996)	8707293
VHL9	missense_variant	NM_000551.3	NM_000551.3:c.221T>G	NP_000542.1(LRG_322p1):p.(Val74Gly)	no	no	HP:0010797; HP:0005584; HP:0002666; HP:0009711; HP:0001737; HP:0009715	unknown	unknown	family	(Glavac et al., 1996)	8707293
VHL50	stop_gained	NM_000551.3	NM_000551.3:c.208G>T	NP_000542.1(LRG_322p1):p.(Glu70Ter)	no	no	HP:0010797	unknown	unknown	patient	(Glavac et al., 1996)	8707293
VHL39	missense_variant	NM_000551.3	NM_000551.3:c.239G>A	NP_000542.1(LRG_322p1):p.(Ser80Asn)	no	no	HP:0010797; HP:0005584; HP:0009711; HP:0030405; HP:0000107; HP:0001737	unknown	unknown	family	(Glavac et al., 1996)	8707293
VHL3	missense_variant	NM_000551.3	NM_000551.3:c.266T>C	NP_000542.1(LRG_322p1):p.(Leu89Pro)	no	no	HP:0010797; HP:0005584; HP:0009711; HP:0000107; HP:0001737	unknown	unknown	family	(Glavac et al., 1996)	8707293
VHL13	missense_variant	NM_000551.3	NM_000551.3:c.481C>G	NP_000542.1(LRG_322p1):p.(Arg161Gly)	no	no	HP:0010797; HP:0002666; HP:0005584; HP:0009711	unknown	unknown	patient	(Glavac et al., 1996)	8707293
VHL3	missense_variant	NM_000551.3	NM_000551.3:c.266T>C	NP_000542.1(LRG_322p1):p.(Leu89Pro)	no	no	HP:0010797; HP:0005584; HP:0009711; HP:0000107; HP:0001737	unknown	unknown	family	(Glavac et al., 1996)	8707293
VHL29	missense_variant	NM_000551.3	NM_000551.3:c.533T>A	NP_000542.1(LRG_322p1):p.(Leu178Gln)	no	no	HP:0010797; HP:0002666; HP:0009711	unknown	unknown	patient	(Glavac et al., 1996)	8707293
VHL6	stop_gained	NM_000551.3	NM_000551.3:c.548C>A	NP_000542.1(LRG_322p1):p.(Ser183Ter)	no	no	HP:0010797; HP:0005584; HP:0009711; HP:0000107; HP:0001737	unknown	unknown	family	(Glavac et al., 1996)	8707293
VHL6	stop_gained	NM_000551.3	NM_000551.3:c.548C>A	NP_000542.1(LRG_322p1):p.(Ser183Ter)	no	no	HP:0010797; HP:0005584; HP:0009711; HP:0000107; HP:0001737	unknown	unknown	family	(Glavac et al., 1996)	8707293
VHL56	stop_gained	NM_000551.3	NM_000551.3:c.583C>T	NP_000542.1(LRG_322p1):p.(Gln195Ter)	no	no	HP:0010797; HP:0009711	unknown	unknown	patient	(Glavac et al., 1996)	8707293
VHL56	stop_gained	NM_000551.3	NM_000551.3:c.583C>T	NP_000542.1(LRG_322p1):p.(Gln195Ter)	no	no	HP:0010797; HP:0009711	unknown	unknown	patient	(Glavac et al., 1996)	8707293
VHL26	inframe_insertion	NM_000551.3	NM_000551.3:c.230_231insTCT	NP_000542.1(LRG_322p1):p.(Cys77_Asn78insLeu)	no	no	HP:0010797; HP:0000107; HP:0001737	unknown	unknown	family	(Glavac et al., 1996)	8707293
VHL26	inframe_insertion	NM_000551.3	NM_000551.3:c.230_231insTCT	NP_000542.1(LRG_322p1):p.(Cys77_Asn78insLeu)	no	no	HP:0010797; HP:0000107; HP:0001737	unknown	unknown	family	(Glavac et al., 1996)	8707293
VHL14	deletion	NM_000551.3	N/A	N/A	no	no	HP:0010797; HP:0009711; HP:0001737; HP:0005584; HP:0009715	unknown	unknown	patient	(Glavac et al., 1996)	8707293
VHL3536	deletion	NM_000551.3	N/A	N/A	no	no	HP:0010797; HP:0009711; HP:0000107; HP:0001737; HP:0005584; HP:0009715; HP:0012028; HP:0002667	unknown	unknown	family	(Glavac et al., 1996)	8707293
VHL3536	deletion	NM_000551.3	N/A	N/A	no	no	HP:0010797; HP:0009711; HP:0000107; HP:0001737; HP:0005584; HP:0009715; HP:0012028; HP:0002667	unknown	unknown	family	(Glavac et al., 1996)	8707293
VHL3536	deletion	NM_000551.3	N/A	N/A	no	no	HP:0010797; HP:0009711; HP:0000107; HP:0001737; HP:0005584; HP:0009715; HP:0012028; HP:0002667	unknown	unknown	family	(Glavac et al., 1996)	8707293
VHL3536	deletion	NM_000551.3	N/A	N/A	no	no	HP:0010797; HP:0009711; HP:0000107; HP:0001737; HP:0005584; HP:0009715; HP:0012028; HP:0002667	unknown	unknown	family	(Glavac et al., 1996)	8707293
VHL3536	deletion	NM_000551.3	N/A	N/A	no	no	HP:0010797; HP:0009711; HP:0000107; HP:0001737; HP:0005584; HP:0009715; HP:0012028; HP:0002667	unknown	unknown	family	(Glavac et al., 1996)	8707293
VHL3536	deletion	NM_000551.3	N/A	N/A	no	no	HP:0010797; HP:0009711; HP:0000107; HP:0001737; HP:0005584; HP:0009715; HP:0012028; HP:0002667	unknown	unknown	family	(Glavac et al., 1996)	8707293
VHL29	missense_variant	NM_000551.3	NM_000551.3:c.533T>A	NP_000542.1(LRG_322p1):p.(Leu178Gln)	no	no	HP:0010797; HP:0002666; HP:0009711	unknown	unknown	patient	(Glavac et al., 1996)	8707293
VHL3536	deletion	NM_000551.3	N/A	N/A	no	no	HP:0010797; HP:0009711; HP:0000107; HP:0001737; HP:0005584; HP:0009715; HP:0012028; HP:0002667	unknown	unknown	family	(Glavac et al., 1996)	8707293
VHL3536	deletion	NM_000551.3	N/A	N/A	no	no	HP:0010797; HP:0009711; HP:0000107; HP:0001737; HP:0005584; HP:0009715; HP:0012028; HP:0002667	unknown	unknown	family	(Glavac et al., 1996)	8707293
VHL3536	deletion	NM_000551.3	N/A	N/A	no	no	HP:0010797; HP:0009711; HP:0000107; HP:0001737; HP:0005584; HP:0009715; HP:0012028; HP:0002667	unknown	unknown	family	(Glavac et al., 1996)	8707293
VHL3536	deletion	NM_000551.3	N/A	N/A	no	no	HP:0010797; HP:0009711; HP:0000107; HP:0001737; HP:0005584; HP:0009715; HP:0012028; HP:0002667	unknown	unknown	family	(Glavac et al., 1996)	8707293
VHL3536	deletion	NM_000551.3	N/A	N/A	no	no	HP:0010797; HP:0009711; HP:0000107; HP:0001737; HP:0005584; HP:0009715; HP:0012028; HP:0002667	unknown	unknown	family	(Glavac et al., 1996)	8707293
VHL15	deletion	NM_000551.3	N/A	N/A	no	no	HP:0010797; HP:0009711; HP:0000107; HP:0001737; HP:0000137	unknown	unknown	family	(Glavac et al., 1996)	8707293
VHL15	deletion	NM_000551.3	N/A	N/A	no	no	HP:0010797; HP:0009711; HP:0000107; HP:0001737; HP:0000137	unknown	unknown	family	(Glavac et al., 1996)	8707293
VHL19	deletion	NM_000551.3	N/A	N/A	no	no	HP:0010797; HP:0005584; HP:0100570	unknown	unknown	family	(Glavac et al., 1996)	8707293
VHL19	deletion	NM_000551.3	N/A	N/A	no	no	HP:0010797; HP:0005584; HP:0100570	unknown	unknown	family	(Glavac et al., 1996)	8707293
VHL24	deletion	NM_000551.3	N/A	N/A	no	no	HP:0010797; HP:0009711; HP:0001737; HP:0005584;	unknown	unknown	patient	(Glavac et al., 1996)	8707293
VHL20	deletion	NM_000551.3	N/A	N/A	no	no	HP:0010797; HP:0005584; HP:0009711; HP:0001737	unknown	unknown	family	(Glavac et al., 1996)	8707293
VHL20	deletion	NM_000551.3	N/A	N/A	no	no	HP:0010797; HP:0005584; HP:0009711; HP:0001737	unknown	unknown	family	(Glavac et al., 1996)	8707293
VHL7	splice_site_variant	NM_000551.3	NM_000551.3:c.463+2T>C	NP_000542.1:p.?	no	no	HP:0010797; HP:0009711; HP:0000107; HP:0001737	unknown	unknown	family	(Glavac et al., 1996)	8707293
VHL7	splice_site_variant	NM_000551.3	NM_000551.3:c.463+2T>C	NP_000542.1:p.?	no	no	HP:0010797; HP:0009711; HP:0000107; HP:0001737	unknown	unknown	family	(Glavac et al., 1996)	8707293
VHL7	splice_site_variant	NM_000551.3	NM_000551.3:c.463+2T>C	NP_000542.1:p.?	no	no	HP:0010797; HP:0009711; HP:0000107; HP:0001737	unknown	unknown	family	(Glavac et al., 1996)	8707293
VHL3536	deletion	NM_000551.3	N/A	N/A	no	no	HP:0010797; HP:0009711; HP:0000107; HP:0001737; HP:0005584; HP:0009715; HP:0012028; HP:0002667	unknown	unknown	family	(Glavac et al., 1996)	8707293
VHL3	missense_variant	NM_000551.3	NM_000551.3:c.266T>C	NP_000542.1(LRG_322p1):p.(Leu89Pro)	no	no	HP:0010797; HP:0005584; HP:0009711; HP:0000107; HP:0001737	unknown	unknown	family	(Glavac et al., 1996)	8707293
VHL43	missense_variant	NM_000551.3	NM_000551.3:c.500G>A	NP_000542.1(LRG_322p1):p.(Arg167Gln)	no	no	HP:0010797; HP:0009711; HP:0000107	unknown	unknown	family	(Glavac et al., 1996)	8707293
VHL43	missense_variant	NM_000551.3	NM_000551.3:c.500G>A	NP_000542.1(LRG_322p1):p.(Arg167Gln)	no	no	HP:0010797; HP:0009711; HP:0000107	unknown	unknown	family	(Glavac et al., 1996)	8707293
VHL3	missense_variant	NM_000551.3	NM_000551.3:c.266T>C	NP_000542.1(LRG_322p1):p.(Leu89Pro)	no	no	HP:0010797; HP:0005584; HP:0009711; HP:0000107; HP:0001737	unknown	unknown	family	(Glavac et al., 1996)	8707293
VHL3	missense_variant	NM_000551.3	NM_000551.3:c.266T>C	NP_000542.1(LRG_322p1):p.(Leu89Pro)	no	no	HP:0010797; HP:0005584; HP:0009711; HP:0000107; HP:0001737	unknown	unknown	family	(Glavac et al., 1996)	8707293
VHL3	missense_variant	NM_000551.3	NM_000551.3:c.266T>C	NP_000542.1(LRG_322p1):p.(Leu89Pro)	no	no	HP:0010797; HP:0005584; HP:0009711; HP:0000107; HP:0001737	unknown	unknown	family	(Glavac et al., 1996)	8707293
VHL3	missense_variant	NM_000551.3	NM_000551.3:c.266T>C	NP_000542.1(LRG_322p1):p.(Leu89Pro)	no	no	HP:0010797; HP:0005584; HP:0009711; HP:0000107; HP:0001737	unknown	unknown	family	(Glavac et al., 1996)	8707293
VHL3	missense_variant	NM_000551.3	NM_000551.3:c.266T>C	NP_000542.1(LRG_322p1):p.(Leu89Pro)	no	no	HP:0010797; HP:0005584; HP:0009711; HP:0000107; HP:0001737	unknown	unknown	family	(Glavac et al., 1996)	8707293
VHL3	missense_variant	NM_000551.3	NM_000551.3:c.266T>C	NP_000542.1(LRG_322p1):p.(Leu89Pro)	no	no	HP:0010797; HP:0005584; HP:0009711; HP:0000107; HP:0001737	unknown	unknown	family	(Glavac et al., 1996)	8707293
VHL62	missense_variant	NM_000551.3	NM_000551.3:c.277G>A	NP_000542.1(LRG_322p1):p.(Gly93Ser)	no	no	HP:0002666	unknown	unknown	patient	(Glavac et al., 1996)	8707293
VHL62	missense_variant	NM_000551.3	NM_000551.3:c.277G>A	NP_000542.1(LRG_322p1):p.(Gly93Ser)	no	no	HP:0002666	unknown	unknown	patient	(Glavac et al., 1996)	8707293
VHL54	missense_variant	NM_000551.3	NM_000551.3:c.292T>C	NP_000542.1(LRG_322p1):p.(Tyr98His)	no	no	HP:0002666; HP:0009711	unknown	unknown	patient	(Glavac et al., 1996)	8707293
VHL55	stop_gained	NM_000551.3	NM_000551.3:c.337C>T	NP_000542.1(LRG_322p1):p.(Arg113Ter)	no	no	HP:0010797; HP:0009711	unknown	unknown	patient	(Glavac et al., 1996)	8707293
VHL55	stop_gained	NM_000551.3	NM_000551.3:c.337C>T	NP_000542.1(LRG_322p1):p.(Arg113Ter)	no	no	HP:0010797; HP:0009711	unknown	unknown	patient	(Glavac et al., 1996)	8707293
VHL59	missense_variant	NM_000551.3	NM_000551.3:c.343C>T	NP_000542.1(LRG_322p1):p.(His115Tyr)	no	no	HP:0009711	unknown	unknown	patient	(Glavac et al., 1996)	8707293
VHL60	missense_variant	NM_000551.3	NM_000551.3:c.344A>G	NP_000542.1(LRG_322p1):p.(His115Arg)	no	no	HP:0010797; HP:0005584; HP:0009711; HP:0000107; HP:0001737; HP:0009715	unknown	unknown	family	(Glavac et al., 1996)	8707293
VHL60	missense_variant	NM_000551.3	NM_000551.3:c.344A>G	NP_000542.1(LRG_322p1):p.(His115Arg)	no	no	HP:0010797; HP:0005584; HP:0009711; HP:0000107; HP:0001737; HP:0009715	unknown	unknown	family	(Glavac et al., 1996)	8707293
VHL43	missense_variant	NM_000551.3	NM_000551.3:c.500G>A	NP_000542.1(LRG_322p1):p.(Arg167Gln)	no	no	HP:0010797; HP:0009711; HP:0000107	unknown	unknown	family	(Glavac et al., 1996)	8707293
VHL44	frameshift_variant	NM_000551.3	NM_000551.3:c.384del	NP_000542.1(LRG_322p1):p.(Leu129TrpfsTer30)	no	no	HP:0010797; HP:0005584; HP:0001737; HP:0012028	unknown	unknown	family	(Glavac et al., 1996)	8707293
VHL30	stop_gained	NM_000551.3	NM_000551.3:c.394C>T	NP_000542.1(LRG_322p1):p.(Gln132Ter)	no	no	HP:0010797; HP:0009711; HP:0001737; HP:0001407	unknown	unknown	patient	(Glavac et al., 1996)	8707293
VHL45	splice_site_variant	NM_000551.3	NM_000551.3:c.463+1G>C	NP_000542.1(LRG_322p1):p.?	no	no	HP:0010797; HP:0005584; HP:0009711; HP:0001737	unknown	unknown	patient	(Glavac et al., 1996)	8707293
VHL31	splice_site_variant	NM_000551.3	NM_000551.3:c.464-2A>G	NP_000542.1(LRG_322p1):p.?	no	no	HP:0005584; HP:0009711; HP:0010797; HP:0001737; HP:0009715	unknown	unknown	patient	(Glavac et al., 1996)	8707293
VHL57	splice_site_variant	NM_000551.3	NM_000551.3:c.464-2A>T	NP_000542.1(LRG_322p1):p.?	no	no	HP:0010797; HP:0000107; HP:0001737	unknown	unknown	patient	(Glavac et al., 1996)	8707293
VHL48	splice_site_variant	NM_000551.3	NM_000551.3:c.464-1G>A	NP_000542.1(LRG_322p1):p.?	no	no	HP:0010797	unknown	unknown	patient	(Glavac et al., 1996)	8707293
VHL49	stop_gained	NM_000551.3	NM_000551.3:c.481C>T	NP_000542.1(LRG_322p1):p.(Arg161Ter)	no	no	HP:0005584; HP:0009711; HP:0010797; HP:0001737; HP:0009715	unknown	unknown	family	(Glavac et al., 1996)	8707293
VHL49	stop_gained	NM_000551.3	NM_000551.3:c.481C>T	NP_000542.1(LRG_322p1):p.(Arg161Ter)	no	no	HP:0005584; HP:0009711; HP:0010797; HP:0001737; HP:0009715	unknown	unknown	family	(Glavac et al., 1996)	8707293
VHL49	stop_gained	NM_000551.3	NM_000551.3:c.481C>T	NP_000542.1(LRG_322p1):p.(Arg161Ter)	no	no	HP:0005584; HP:0009711; HP:0010797; HP:0001737; HP:0009715	unknown	unknown	family	(Glavac et al., 1996)	8707293
VHL32	stop_gained	NM_000551.3	NM_000551.3:c.481C>T	NP_000542.1(LRG_322p1):p.(Arg161Ter)	no	no	HP:0005584; HP:0009711; HP:0010797; HP:0001737; HP:0009715	unknown	unknown	family	(Glavac et al., 1996)	8707293
VHL32	stop_gained	NM_000551.3	NM_000551.3:c.481C>T	NP_000542.1(LRG_322p1):p.(Arg161Ter)	no	no	HP:0005584; HP:0009711; HP:0010797; HP:0001737; HP:0009715	unknown	unknown	family	(Glavac et al., 1996)	8707293
VHL42	missense_variant	NM_000551.3	NM_000551.3:c.486C>G	NP_000542.1(LRG_322p1):p.(Cys162Trp)	no	no	HP:0010797; HP:0009711; HP:0000107; HP:0001737;	unknown	unknown	patient	(Glavac et al., 1996)	8707293
VHL65	stop_gained	NM_000551.3	NM_000551.3:c.490C>T	NP_000542.1(LRG_322p1):p.(Gln164Ter)	no	no	HP:0010797; HP:0005584; HP:0009711; HP:0001737; HP:0030405	unknown	unknown	patient	(Glavac et al., 1996)	8707293
VHL43	missense_variant	NM_000551.3	NM_000551.3:c.500G>A	NP_000542.1(LRG_322p1):p.(Arg167Gln)	no	no	HP:0010797; HP:0009711; HP:0000107	unknown	unknown	family	(Glavac et al., 1996)	8707293
VHL43	missense_variant	NM_000551.3	NM_000551.3:c.500G>A	NP_000542.1(LRG_322p1):p.(Arg167Gln)	no	no	HP:0010797; HP:0009711; HP:0000107	unknown	unknown	family	(Glavac et al., 1996)	8707293
VHL44	frameshift_variant	NM_000551.3	NM_000551.3:c.384del	NP_000542.1(LRG_322p1):p.(Leu129TrpfsTer30)	no	no	HP:0010797; HP:0005584; HP:0001737; HP:0012028	unknown	unknown	family	(Glavac et al., 1996)	8707293
VHL3536	deletion	NM_000551.3	N/A	N/A	no	no	HP:0010797; HP:0009711; HP:0000107; HP:0001737; HP:0005584; HP:0009715; HP:0012028; HP:0002667	unknown	unknown	family	(Glavac et al., 1996)	8707293
VHL6	stop_gained	NM_000551.3	NM_000551.3:c.548C>A	NP_000542.1(LRG_322p1):p.(Ser183Ter)	no	no	HP:0010797; HP:0005584; HP:0009711; HP:0000107; HP:0001737	unknown	unknown	family	(Glavac et al., 1996)	8707293
3	duplication; plus_2_frameshift_variant	NM_000551.3; NM_000551.3	NM_000551.3; NM_000551.3:c.516_517dupGTCAAGCCT; c.532_542delCTGGACATCGTinsATTA	N/A	yes	no	HP:0010797	E27Y0M	F	patient	(Glushkova et al., 2018)	28849724
5	missense_variant	NM_000551.3	NM_000551.3:c.332G>A	NP_000542.1(LRG_322p1):p.(Ser111Asn)	no	no	HP:0010797; HP:0001737; HP:0000107; HP:0005584	lk60Y0M	F	patient	(Glushkova et al., 2018)	28849724
4	stop_gained	NM_000551.3	NM_000551.3:c.481C>T	NP_000542.1(LRG_322p1):p.(Arg161Ter)	no	no	HP:0010797	unknown	M	patient	(Glushkova et al., 2018)	28849724
4	stop_gained	NM_000551.3	NM_000551.3:c.481C>T	NP_000542.1(LRG_322p1):p.(Arg161Ter)	no	no	HP:0010797; HP:0005584	unknown	M	patient	(Glushkova et al., 2018)	28849724
4	stop_gained	NM_000551.3	NM_000551.3:c.481C>T	NP_000542.1(LRG_322p1):p.(Arg161Ter)	no	no	HP:0010797	unknown	M	patient	(Glushkova et al., 2018)	28849724
1	inframe_deletion	NM_000551.3	NM_000551.3:c.254_283del	NP_000542.1(LRG_322p1):p.(Leu85_Glu94del)	no	no	HP:0009711; HP:0010797	E14Y0M	F	patient	(Glushkova et al., 2018)	28849724
4	stop_gained	NM_000551.3	NM_000551.3:c.481C>T	NP_000542.1(LRG_322p1):p.(Arg161Ter)	no	no	HP:0005584; HP:0010797	lk46Y0M	M	patient	(Glushkova et al., 2018)	28849724
2	missense_variant	NM_000551.3	NM_000551.3:c.500G>A	NP_000542.1(LRG_322p1):p.(Arg167Gln)	no	no	HP:0002666; HP:0009711	unknown	F	patient	(Glushkova et al., 2018)	28849724
3	unknown	NM_000551.3	N/A	N/A	no	no	HP:0010797; HP:0009711	unknown	M	patient	(Glushkova et al., 2018)	28849724
2	missense_variant	NM_000551.3	NM_000551.3:c.500G>A	NP_000542.1(LRG_322p1):p.(Arg167Gln)	no	no	HP:0002666; HP:0009711	unknown	F	patient	(Glushkova et al., 2018)	28849724
3	Splice_site_variant	NM_000551.3	NM_000551.3:c.464-1G>C	NP_000542.1(LRG_322p1):p.?	no	no	HP:0009711; HP:0010797; HP:0000107; HP:0001737	E15Y0M; lk21Y0M	F	patient	(Gomy et al., 2010)	20567917
3	Splice_site_variant	NM_000551.3	NM_000551.3:c.464-1G>C	NP_000542.1(LRG_322p1):p.?	no	no	HP:0001737; HP:0005584; HP:0006880; HP:0009711	unknown	M	patient	(Gomy et al., 2010)	20567917
1	inframe_deletion	NM_000551.3	NM_000551.3:c.227_229del	NP_000542.1(LRG_322p1):p.(Phe76del)	no	no	HP:0010797; HP:0000107; HP:0001737	E23Y0M; lk24Y0M	F	patient	(Gomy et al., 2010)	20567917
5	deletion	N/A	N/A	N/A	no	no	HP:0006770	unknown	unknown	patient	(Gomy et al., 2010)	20567917
4	Splice_site_variant	NM_000551.3	NM_000551.3:c.341-1G>A	NP_000542.1(LRG_322p1):p.?	no	no	HP:0010797; HP:0000107; HP:0001737	E23Y0M; lk24Y0M	F	patient	(Gomy et al., 2010)	20567917
2	stop_gained	NM_000551.3	NM_000551.3:c.217C>T	NP_000542.1(LRG_322p1):p.(Gln73Ter)	no	yes	HP:0030393; HP:0009711; HP:0010797; HP:0000107; HP:0001737; HP:0001407	E11Y0M; lk29Y0M	F	patient	(Gomy et al., 2010)	20567917
3	unknown	N/A	N/A	N/A	no	no	HP:0010797	unknown	M	patient	(Gomy et al., 2010)	20567917
3	unknown	N/A	N/A	N/A	no	no	HP:0009711; HP:0010797	unknown	F	patient	(Gomy et al., 2010)	20567917
4	Splice_site_variant	NM_000551.3	NM_000551.3:c.341-1G>A	NP_000542.1(LRG_322p1):p.?	no	no	HP:0010797; HP:0000107; HP:0001737	E43Y0M; lk44Y0M	M	patient	(Gomy et al., 2010)	20567917
3	unknown	N/A	N/A	N/A	no	no	HP:0009711; HP:0005584	unknown	M	patient	(Gomy et al., 2010)	20567917
1	missense_variant	NM_000551.3	NM_000551.3:c.500G>A	NP_000542.1(LRG_322p1):p.(Arg167Gln)	no	no	HP:0006748; HP:0010797	lk16Y0M	F	patient	(Gonc et al., 2011)	21528828
1	unknown	unknown	N/A	N/A	no	no	HP:0005584	unknown	M	patient	(Gonc et al., 2011)	21528828
1	unknown	unknown	N/A	N/A	no	no	HP:0005584	unknown	M	patient	(Gonc et al., 2011)	21528828
2	missense_variant	NM_000551.3	NM_000551.3:c.499C>T	NP_000542.1(LRG_322p1):p.(Arg167Trp)	no	no	HP:0002666	lk11Y0M	M	patient	(Gonc et al., 2011)	21528828
2	unknown	unknown	N/A	N/A	no	no	HP:0002666	lk21Y0M	M	patient	(Gonc et al., 2011)	21528828
2	unknown	unknown	N/A	N/A	no	no	HP:0005584; HP:0002666; HP:0006880; HP:0001737	unknown	F	patient	(Gonc et al., 2011)	21528828
2	unknown	unknown	N/A	N/A	no	no	HP:0002666	unknown	M	patient	(Gonc et al., 2011)	21528828
2	unknown	unknown	N/A	N/A	no	no	HP:0009711	unknown	F	patient	(Gonc et al., 2011)	21528828
2	unknown	unknown	N/A	N/A	no	no	HP:0009711	unknown	F	patient	(Gonc et al., 2011)	21528828
1	unknown	unknown	N/A	N/A	no	no	HP:0009711	unknown	F	patient	(Goo & Ra, 2015)	25885801
1	unknown	unknown	N/A	N/A	no	no	HP:0009711	unknown	F	patient	(Goo & Ra, 2015)	25885801
1	missense_variant	NM_000551.3	NM_000551.3:c.208G>A	NP_000542.1(LRG_322p1):p.(Glu70Lys)	no	no	HP:0010797; HP:0009711	E12Y0M; lk13Y0M	M	patient	(Goo & Ra, 2015)	25885801
1	missense_variant	NM_000551.3	NM_000551.3:c.482G>A	NP_000542.1(LRG_322p1):p.(Arg161Gln)	no	no	HP:0002027; HP:0006748; HP:0009711; HP:0030692; HP:0040277; HP:0009713	E33Y0M; lk33Y0M	F	patient	(Goto et al., 2001)	11546565
1	exon_loss_variant	NM_000551.3	N/A	N/A	no	no	HP:0009711; HP:0006880; HP:0000107	unknown	F	patient	(Granata et al., 2004)	15293534
1	exon_loss_variant	NM_000551.3	N/A	N/A	no	no	HP:0009711; hp:0006880; HP:0000107	unknown	F	patient	(Granata et al., 2004)	15293534
1	exon_loss_variant	NM_000551.3	N/A	N/A	no	no	HP:0009711; HP:0006880; HP:0000107	unknown	M	patient	(Granata et al., 2004)	15293534
1	exon_loss_variant	NM_000551.3	N/A	N/A	no	no	HP:0009711; HP:0006880; HP:0001737; HP:0000107; HP:0005584	lk58Y0M	M	patient	(Granata et al., 2004)	15293534
1	missense_variant	NM_000551.3	NM_000551.3:c.496G>T	NP_000542.1(LRG_322p1):p.(Val166Phe)	no	no	none	unknown	F	patient	(Gross et al., 1996)	8550742
1	missense_variant	NM_000551.3	NM_000551.3:c.496G>T	NP_000542.1(LRG_322p1):p.(Val166Phe)	no	no	none	unknown	M	patient	(Gross et al., 1996)	8550742
1	missense_variant	NM_000551.3	NM_000551.3:c.496G>T	NP_000542.1(LRG_322p1):p.(Val166Phe)	no	no	none	unknown	M	patient	(Gross et al., 1996)	8550742
1	missense_variant	NM_000551.3	NM_000551.3:c.496G>T	NP_000542.1(LRG_322p1):p.(Val166Phe)	no	no	none	unknown	M	patient	(Gross et al., 1996)	8550742
1	missense_variant	NM_000551.3	NM_000551.3:c.496G>T	NP_000542.1(LRG_322p1):p.(Val166Phe)	no	no	HP:0002666	unknown	F	patient	(Gross et al., 1996)	8550742
1	missense_variant	NM_000551.3	NM_000551.3:c.496G>T	NP_000542.1(LRG_322p1):p.(Val166Phe)	no	no	HP:0002666; HP:0002668	unknown	M	patient	(Gross et al., 1996)	8550742
1	missense_variant	NM_000551.3	NM_000551.3:c.496G>T	NP_000542.1(LRG_322p1):p.(Val166Phe)	no	no	HP:0002666; HP:0006880; HP:0030074	unknown	M	patient	(Gross et al., 1996)	8550742
1	unknown	N/A	N/A	N/A	no	no	HP:0002666	unknown	M	patient	(Gross et al., 1996)	8550742
1	missense_variant	NM_000551.3	NM_000551.3:c.496G>T	NP_000542.1(LRG_322p1):p.(Val166Phe)	no	no	HP:0002666	unknown	M	patient	(Gross et al., 1996)	8550742
1	missense_variant	NM_000551.3	NM_000551.3:c.496G>T	NP_000542.1(LRG_322p1):p.(Val166Phe)	no	no	HP:0002666; HP:0009711	unknown	M	patient	(Gross et al., 1996)	8550742
1	missense_variant	NM_000551.3	NM_000551.3:c.496G>T	NP_000542.1(LRG_322p1):p.(Val166Phe)	no	no	HP:0002666	unknown	F	patient	(Gross et al., 1996)	8550742
none	splice_site_variant	NM_000551.3	NM_000551.3:c.464-1G>A	NP_000542.1:p.?	no	no	HP:0030405; HP:0001737; HP:0002666; HP:0010797	lk60Y0M	F	patient	(Gucer et al., 2013)	23913169
1	missense_variant	NM_000551.3	NM_000551.3:c.269A>T	NP_000542.1(LRG_322p1):p.(Asn90Ile)	no	no	HP:0006880; HP:0002315	E25Y0M; lk28Y0M	M	patient	(Guo et al., 2019)	31317677
1	missense_variant	NM_000551.3	NM_000551.3:c.269A>T	NP_000542.1(LRG_322p1):p.(Asn90Ile)	no	no	HP:0006880; HP:0006770; HP:0002315; HP:0002321	E45Y0M; lk53Y0M	M	patient	(Guo et al., 2019)	31317677
1	missense_variant	NM_000551.3	NM_000551.3:c.269A>T	NP_000542.1(LRG_322p1):p.(Asn90Ile)	no	no	HP:0006770	E58Y0M; lk58Y0M	M	patient	(Guo et al., 2019)	31317677
2	exon_loss_variant	NM_000551.3	N/A	N/A	no	no	HP:0002666; HP:0010797; HP:0005584	lk35Y0M	M	patient	(Gupta et al., 2017)	28646318
1	missense_variant	NM_000551.3	NM_000551.3:c.191G>C	NP_000542.1(LRG_322p1):p.(Arg64Pro)	no	no	HP:0002666; HP:0005584	lk33Y0M	M	patient	(Gupta et al., 2017)	28646318
1	missense_variant	NM_000551.3	NM_000551.3:c.241C>T	NP_000542.1(LRG_322p1):p.(Pro81Ser)	yes	no	HP:0007565; HP:0000997; HP:0009737; HP:0006880; HP:0005306	lk34Y0M	M	patient	(Haitz et al., 2015)	27051783
1	exon_loss_variant	NM_000551.3	N/A	N/A	no	no	HP:0005584; HP:0002666	lk34Y0M	M	patient	(Hansen et al. 2017)	28721348
2	missense_variant	NM_000551.3	NM_000551.3:c.278G>A	NP_000542.1(LRG_322p1):p.(Gly93Asp)	no	no	HP:0009711; HP:0002666	lk12Y0M	F	patient	(Hansen et al. 2017)	28721348
2	unknown	NM_000551.3	N/A	N/A	no	no	HP:0002666	unknown	F	patient	(Hansen et al. 2017)	28721348
1	missense_variant	NM_000551.3	NM_000551.3:c.499C>T	NP_000542.1(LRG_322p1):p.(Arg167Trp)	no	no	HP:0002666	d21Y0M	F	patient	(Hasani-Ranjbar et al., 2009)	19649731
1	missense_variant	NM_000551.3	NM_000551.3:c.499C>T	NP_000542.1(LRG_322p1):p.(Arg167Trp)	no	no	HP:0002666; HP:0009711	E29Y0M; lk39Y0M	F	patient	(Hasani-Ranjbar et al., 2009)	19649731
1	missense_variant	NM_000551.3	NM_000551.3:c.499C>T	NP_000542.1(LRG_322p1):p.(Arg167Trp)	no	no	HP:0006748	d23Y0M	F	patient	(Hasani-Ranjbar et al., 2009)	19649731
1	missense_variant	NM_000551.3	NM_000551.3:c.499C>T	NP_000542.1(LRG_322p1):p.(Arg167Trp)	no	no	HP:0002666; HP:0009711	E18Y0M	F	patient	(Hasani-Ranjbar et al., 2009)	19649731
1	missense_variant	NM_000551.3	NM_000551.3:c.499C>T	NP_000542.1(LRG_322p1):p.(Arg167Trp)	no	no	HP:0002666	lk26Y0M	F	patient	(Hasani-Ranjbar et al., 2009)	19649731
1	missense_variant	NM_000551.3	NM_000551.3:c.345C>A	NP_000542.1(LRG_322p1):p.(His115Gln)	no	no	HP:0010797	lk28Y0M	M	patient	(He et al., 2018)	29749453
1	missense_variant	NM_000551.3	NM_000551.3:c.345C>A	NP_000542.1(LRG_322p1):p.(His115Gln)	no	no	unknown	unknown	M	patient	(He et al., 2018)	29749453
1	missense_variant	NM_000551.3	NM_000551.3:c.345C>A	NP_000542.1(LRG_322p1):p.(His115Gln)	no	no	unknown	unknown	F	patient	(He et al., 2018)	29749453
1	missense_variant	NM_000551.3	NM_000551.3:c.208G>A	NP_000542.1(LRG_322p1):p.(Glu70Lys)	no	no	HP:0005584	E70Y0M	M	patient	(Heo et al., 2016)	25715769
1	missense_variant	NM_000551.3	NM_000551.3:c.208G>A	NP_000542.1(LRG_322p1):p.(Glu70Lys)	no	no	none	lk44Y0M	M	patient	(Heo et al., 2016)	25715769
1	missense_variant	NM_000551.3	NM_000551.3:c.208G>A	NP_000542.1(LRG_322p1):p.(Glu70Lys)	no	no	HP:0005584	E79Y0M	M	patient	(Heo et al., 2016)	25715769
1	missense_variant	NM_000551.3	NM_000551.3:c.208G>A	NP_000542.1(LRG_322p1):p.(Glu70Lys)	no	no	HP:0002672; HP:0005584; HP:0010797	E74Y0M	M	patient	(Heo et al., 2016)	25715769
1	unknown	NM_000551.3	N/A	N/A	no	no	HP:0002894	unknown	M	patient	(Heo et al., 2016)	25715769
C	exon_loss_variant	NM_000551.3	N/A	N/A	no	no	HP:0005584; HP:0010797	E29Y0M; lk35Y0M	unknown	patient	(Hes et al., 1999)	10092992
B	missense_variant	NM_000551.3	NM_000551.3:c.500G>A	NP_000542.1(LRG_322p1):p.(Arg167Gln)	no	no	HP:0005584; HP:0010797	E30Y0M; lk42Y0M	unknown	patient	(Hes et al., 1999)	10092992
A	unknown	NM_000551.3	N/A	N/A	no	no	HP:0009711	unknown	M	patient	(Hes et al., 1999)	10092992
A	missense_variant	NM_000551.3	NM_000551.3:c.509T>A	NP_000542.1(LRG_322p1):p.(Val170Asp)	no	no	HP:0002666; HP:0005584	E24Y0M; lk30Y0M	F	patient	(Hes et al., 1999)	10092992
A	unknown	NM_000551.3	N/A	N/A	no	no	HP:0010797	unknown	F	patient	(Hes et al., 1999)	10092992
A	unknown	NM_000551.3	N/A	N/A	no	no	HP:0002666; HP:0006880	d33Y0M	M	patient	(Hes et al., 1999)	10092992
A	missense_variant	NM_000551.3	NM_000551.3:c.509T>A	NP_000542.1(LRG_322p1):p.(Val170Asp)	no	no	HP:0005584; HP:0009711; HP:0010797;	E20Y0M; lk30Y0M	F	patient	(Hes et al., 1999)	10092992
A	unknown	NM_000551.3	N/A	N/A	no	no	HP:0006880	d39Y0M	M	patient	(Hes et al., 1999)	10092992
A	unknown	NM_000551.3	N/A	N/A	no	no	HP:0005584	d55Y0M	F	patient	(Hes et al., 1999)	10092992
A	missense_variant	NM_000551.3	NM_000551.3:c.509T>A	NP_000542.1(LRG_322p1):p.(Val170Asp)	no	no	HP:0005584; HP:0009711; HP:0010797; HP:0002666	E24Y0M; lk41Y0M	M	patient	(Hes et al., 1999)	10092992
A	missense_variant	NM_000551.3	NM_000551.3:c.509T>A	NP_000542.1(LRG_322p1):p.(Val170Asp)	no	no	HP:0005584; HP:0009711; HP:0010797; HP:0002666; HP:0000107	E47Y0M; lk64Y0M	M	patient	(Hes et al., 1999)	10092992
A	missense_variant	NM_000551.3	NM_000551.3:c.509T>A	NP_000542.1(LRG_322p1):p.(Val170Asp)	no	no	HP:0005584; HP:0000107	E28Y0M; lk33Y0M	M	patient	(Hes et al., 1999)	10092992
A	unknown	NM_000551.3	N/A	N/A	no	no	HP:0010797	unknown	M	patient	(Hes et al., 1999)	10092992
A	missense_variant	NM_000551.3	NM_000551.3:c.509T>A	NP_000542.1(LRG_322p1):p.(Val170Asp)	no	no	HP:0005584; HP:0009711; HP:0010797; HP:0000107	E26Y0M; lk35Y0M	M	patient	(Hes et al., 1999)	10092992
A	missense_variant	NM_000551.3	NM_000551.3:c.509T>A	NP_000542.1(LRG_322p1):p.(Val170Asp)	no	no	HP:0005584; HP:0010797; HP:0002666; HP:0000107	E40Y0M; lk58Y0M	F	patient	(Hes et al., 1999)	10092992
3	deletion	unknown	N/A	N/A	no	no	HP:0006880	E36Y0M; lk36Y0M	F	patient	(Hes et al., 2000)	11106358
5	deletion	unknown	N/A	N/A	no	no	HP:0009713	E44Y0M; lk44Y0M	M	patient	(Hes et al., 2000)	11106358
4	deletion	unknown	N/A	N/A	no	no	HP:0006880; HP:0010797	E40Y0M; lk40Y0M	M	patient	(Hes et al., 2000)	11106358
1	missense_variant	NM_000551.3	NM_000551.3:c.241C>T	NP_000542.1(LRG_322p1):p.(Pro81Ser)	no	no	HP:0006880	E44Y0M; lk44Y0M	F	patient	(Hes et al., 2000)	11106358
2	minus_1_frameshift_variant	NM_000551.3	NM_000551.3:c.369_371del	NP_000542.1:p.(Thr124del)	no	no	HP:0006880	E29Y0M; lk34Y0M	F	patient	(Hes et al., 2000)	11106358
1	missense_variant	NM_000551.3	NM_000551.3:c.191G>C	NP_000542.1(LRG_322p1):p.(Arg64Pro)	no	no	HP:0005584	E48Y0M	unknown	patient	(Hes et al., 2007)	17661816
1	missense_variant	NM_000551.3	NM_000551.3:c.191G>C	NP_000542.1(LRG_322p1):p.(Arg64Pro)	no	no	none	lk59Y0M	unknown	patient	(Hes et al., 2007)	17661816
33	splice_site_variant	NM_000551.3	NM_000551.3:c.463+2T>C	NP_000542.1(LRG_322p1):p.?	no	yes	HP:0010797; HP:0009711	unknown	unknown	patient	(Hes et al., 2007)	17661816
43	exon_loss_variant	NM_000551.3	N/A	N/A	no	no	HP:0010797; HP:0005584; HP:0000107; HP:0001737	unknown	unknown	patient	(Hes et al., 2007)	17661816
42	exon_loss_variant	NM_000551.3	N/A	N/A	no	no	HP:0009711; HP:0010797; HP:0000107; HP:0001737; HP:0030393	unknown	unknown	family	(Hes et al., 2007)	17661816
41	exon_loss_variant	NM_000551.3	N/A	N/A	no	no	HP:0009711; HP:0010797; HP:0005584; HP:0001737	unknown	unknown	patient	(Hes et al., 2007)	17661816
38	exon_loss_variant	NM_000551.3	N/A	N/A	no	no	HP:0009711; HP:0010797; HP:0005584; HP:0001737; HP:0000107; HP:0001407	unknown	unknown	family	(Hes et al., 2007)	17661816
40	exon_loss_variant	NM_000551.3	N/A	N/A	no	no	HP:0009711; HP:0010797; HP:0001737	unknown	unknown	patient	(Hes et al., 2007)	17661816
[truncated: 3,344 more rows]

## Sheet: Data 2
Kindred Case	Mutation Type	Transcript Reference	HGVS Transcript	HGVS Predicted Protein	Multiple Mutants in Case	Confirmed De novo	Phenotype	Age	Sex	Resolution	Reference	PMID
1	intron_variant	NM_000551.3	NM_000551.3:c.463+43A>G	NP_000542.1(LRG_322p1):p.?	No	no	HP:0001028; HP:0008256; HP:0002666; HP:0003005	lk69Y0M	F	patient	(Bernini et al., 2005)	16483185
3	splice_site_variant	NM_000551.3	NM_000551.3:c.340+5G>C	NP_000542.1(LRG_322p1):p.?	No	no	HP:0006748	E51Y0M; lk72Y0M	M	patient	(Eisenhofer et al., 2012)	22438210
C	splice_site_variant	NM_000551.3	NM_000551.3:c.340+5G>C	NP_000542.1(LRG_322p1):p.?	No	no	HP:0010797	E29Y0M	F	patient	(Huang et al., 2012)	21972040
C	splice_site_variant	NM_000551.3	NM_000551.3:c.340+5G>C	NP_000542.1(LRG_322p1):p.?	No	no	HP:0010797	E34Y0M; lk35Y0M	F	patient	(Huang et al., 2012)	21972040
C	splice_site_variant	NM_000551.3	NM_000551.3:c.340+5G>C	NP_000542.1(LRG_322p1):p.?	No	no	HP:0010797; HP:0002666	E14Y0M; lk19Y0M	M	patient	(Huang et al., 2012)	21972040
C	splice_site_variant	NM_000551.3	NM_000551.3:c.340+5G>C	NP_000542.1(LRG_322p1):p.?	No	no	none	unknown	F	patient	(Huang et al., 2012)	21972040
25	splice_site_variant	NM_000551.3	NM_000551.3:c.340+5G>C	NP_000542.1(LRG_322p1):p.?	No	no	HP:0005584; HP:0010797;	lk58Y0M	M	patient	(Hwang et al., 2014)	25078357
25	splice_site_variant	NM_000551.3	NM_000551.3:c.340+5G>C	NP_000542.1(LRG_322p1):p.?	No	no	HP:0010797	unknown	M	patient	(Hwang et al., 2014)	25078357
25	splice_site_variant	NM_000551.3	NM_000551.3:c.340+5G>C	NP_000542.1(LRG_322p1):p.?	No	no	HP:0010797; HP:0005584	unknown	M	patient	(Hwang et al., 2014)	25078357
25	splice_site_variant	NM_000551.3	NM_000551.3:c.340+5G>C	NP_000542.1(LRG_322p1):p.?	No	no	HP:0010797	unknown	F	patient	(Hwang et al., 2014)	25078357
unknown	intron_variant	NM_000551.3	NM_000551.3:c.463+43A>G	NP_000542.1(LRG_322p1):p.?	No	no	HP:0004944	unknown	unknown	tumor	(Klingler et al., 2013)	23434161
unknown	intron_variant	NM_000551.3	NM_000551.3:c.463+43A>G	NP_000542.1(LRG_322p1):p.?	No	no	HP:0004944	unknown	unknown	tumor	(Klingler et al., 2013)	23434161
unknown	intron_variant	NM_000551.3	NM_000551.3:c.463+43A>G	NP_000542.1(LRG_322p1):p.?	No	no	HP:0004944	unknown	unknown	tumor	(Klingler et al., 2013)	23434161
unknown	intron_variant	NM_000551.3	NM_000551.3:c.463+43A>G	NP_000542.1(LRG_322p1):p.?	No	no	HP:0004944	unknown	unknown	tumor	(Klingler et al., 2013)	23434161
unknown	intron_variant	NM_000551.3	NM_000551.3:c.463+43A>G	NP_000542.1(LRG_322p1):p.?	No	no	HP:0004944	unknown	unknown	tumor	(Klingler et al., 2013)	23434161
unknown	intron_variant	NM_000551.3	NM_000551.3:c.463+43A>G	NP_000542.1(LRG_322p1):p.?	No	no	HP:0004944	unknown	unknown	tumor	(Klingler et al., 2013)	23434161
unknown	intron_variant	NM_000551.3	NM_000551.3:c.463+43A>G	NP_000542.1(LRG_322p1):p.?	No	no	HP:0004944	unknown	unknown	tumor	(Klingler et al., 2013)	23434161
unknown	intron_variant	NM_000551.3	NM_000551.3:c.463+43A>G	NP_000542.1(LRG_322p1):p.?	No	no	HP:0004944	unknown	unknown	tumor	(Klingler et al., 2013)	23434161
5	splice_site_variant	NM_000551.3	NM_000551.3:c.340+5G>C	NP_000542.1(LRG_322p1):p.?	No	no	none	unknown	F	patient	(Lee et al., 2016)	27439424
139	splice_site_variant	NM_000551.3	NM_000551.3:c.340+5G>C	NP_000542.1(LRG_322p1):p.?	No	no	unknown	unknown	unknown	family	(Maher et al., 1996)	8730290
32	splice_site_variant	NM_000551.3	NM_000551.3:c.340+5G>C	NP_000542.1(LRG_322p1):p.?	No	no	HP:0009711; HP:0006880; HP:0002666	unknown	unknown	family	(Ong et al., 2007)	17024664
32	splice_site_variant	NM_000551.3	NM_000551.3:c.340+5G>C	NP_000542.1(LRG_322p1):p.?	No	no	HP:0009711; HP:0006880; HP:0002666	unknown	unknown	family	(Ong et al., 2007)	17024664
32	splice_site_variant	NM_000551.3	NM_000551.3:c.340+5G>C	NP_000542.1(LRG_322p1):p.?	No	no	HP:0009711; HP:0006880; HP:0002666	unknown	unknown	family	(Ong et al., 2007)	17024664
4	intron_variant; missense_variant; missense_variant; intron_variant; synonymous_variant; intron_variant	NM_000551.3; NM_020975.6; NM_003002.4; NM_003002.4; NM_003002.4; NM_003002.4	NM_000551.3:c.463+43A>G;NM_020975.5:c.2071G>A;NM_003002.3:c.34G>A;NM_003002.3:c.170-29A>G;NM_003002.3:c.204C>T;NM_003002.3:c.315-32T>C	NP_000542.1(LRG_322p1):p.?;NP_066124.1(LRG_518p1):p.(Gly691Ser);NP_002993.1(LRG_9p1):p.(Gly12Ser);NP_002993.1(LRG_9p1):p.?;NP_002993.1(LRG_9p1):p.(Ser68=);NP_002993.1(LRG_9p1):p.?	yes	no	HP:0002666; HP:0002861; HP:0000107	E46Y0M	F	patient	(Opocher et al., 2006)	17102081
4	unknown	unknown	unknown	unknown	unknown	no	HP:0002666	unknown	M	patient	(Opocher et al., 2006)	17102081
39	splice_site_variant	NM_000551.3	NM_000551.3:c.340+5G>C	NP_000542.1(LRG_322p1):p.?	no	no	HP:0010797	E35Y0M	F	patient	(Peng et al., 2017)	28388566
45	splice_site_variant	NM_000551.3	NM_000551.3:c.340+5G>C	NP_000542.1(LRG_322p1):p.?	No	no	HP:0006766	E16Y0M	F	patient	(Rao et al., 2011)	20034980
45	unknown	unknown	unknown	unknown	unknown	no	HP:0006880	unknown	F	patient	(Rao et al., 2011)	20034980
3	splice_site_variant	NM_000551.3	NM_000551.3:c.340+5G>C	NP_000542.1(LRG_322p1):p.?	No	no	HP:0010797; HP:0002894	unknown	unknown	patient	(Zhou et al., 2010)	20518900
3	splice_site_variant	NM_000551.3	NM_000551.3:c.340+5G>C	NP_000542.1(LRG_322p1):p.?	No	no	HP:0010797	unknown	unknown	patient	(Zhou et al., 2010)	20518900
3	splice_site_variant	NM_000551.3	NM_000551.3:c.340+5G>C	NP_000542.1(LRG_322p1):p.?	No	no	HP:0010797	unknown	unknown	patient	(Zhou et al., 2010)	20518900
3	splice_site_variant	NM_000551.3	NM_000551.3:c.340+5G>C	NP_000542.1(LRG_322p1):p.?	No	no	HP:0010797	unknown	unknown	patient	(Zhou et al., 2010)	20518900
